# Supplementary material for: Alginate Oligosaccharides Repair Liver Injury by Improving Anti-Inflammatory Capacity in a Busulfan-Induced Mouse Model
Source: Int J Mol Sci. 2023 Feb 4;24(4):3097. doi: 10.3390/ijms24043097 (PMC9967464; doi:10.3390/ijms24043097)
Supplement: Supplementary file 1 [file ijms-24-03097-s001.zip]

Archive with 1 entries (1 files):
- ijms-2126234-supplementary.xlsx
