# Supplementary material for: Alginate Oligosaccharides Repair Liver Injury by Improving Anti-Inflammatory Capacity in a Busulfan-Induced Mouse Model
Source: Int J Mol Sci. 2023 Feb 4;24(4):3097. doi: 10.3390/ijms24043097 (PMC9967464; doi:10.3390/ijms24043097)
Supplement: Supplementary file 1 [file ijms-24-03097-s001.zip › ijms-2126234-supplementary.xlsx]

## Sheet: 数据矩阵
ID	m/z	Retention time (min)	Ion mode	Metabolites	Compound ID	Score	Fragmentation Score	Mass Error (ppm)	5PA 0-1	5PA 0-2	5PA 0-3	5PA 0-4	5PA 0-5	5PA 0-6	5PA 0-7	5PA 0-8	5PA 0-9	5PA 0-10	5PA 0-11	5PA 0-12	5PA 0-13	5PA 0-14	5PA 0-15	5PBA 0-1	5PBA 0-2	5PBA 0-3	5PBA 0-4	5PBA 0-5	5PBA 0-6	5PBA 0-7	5PBA 0-8	5PBA 0-9	5PBA 0-10	5PBA 0-11	5PBA 0-12	5PBA 0-13	5PBA 0-14	5PBA 0-15	5PBA 10-1	5PBA 10-2	5PBA 10-3	5PBA 10-4	5PBA 10-5	5PBA 10-6	5PBA 10-7	5PBA 10-8	5PBA 10-10	5PBA 10-11	5PBA 10-12
0.59_367.1054m/z	367.105	0.589417	neg	(+/-)-3-[(2-methyl-3-furyl)thio]-2-butanone	HMDB0032401	36.5	0	2.83186	15.1719	10.1959	14.9493	39.3466	22.5213	10.0101	11.3365	10.6948	24.9001	6.66102	25.0775	15.7048	20.6988	13.3499	10.6591	21.5311	2.76463	12.1763	7.16289	22.4474	9.55559	24.2447	15.4129	11.9009	37.3101	11.9136	8.2758	24.067	17.8364	20.7006	41.7649	30.0052	90.6814	20.0277	19.0509	25.3401	20.3973	37.2102	43.466	49.0488	21.2984
3.12_195.1144m/z	195.114	3.12097	neg	2,5-Dimethyl-3-propylpyrazine	HMDB0031841	37.5	0	3.23965	2.92599	0.177879	1.46081	0.996722	0.556127	1.11913	3.80749	2.67118	3.9585	3.26379	5.74993	3.1149	3.26233	6.66392	6.53947	0.355315	2.85984	1.99573	2.78482	1.20391	0.364969	1.50922	1.48449	0.727803	0.917768	0.892251	0.507002	0.537754	1.36959	2.70553	4.07369	4.26884	1.47818	4.09744	1.49879	4.84169	1.03317	1.51098	1.89395	2.01583	0.402017
3.33_297.0980m/z	297.098	3.32695	neg	2-Phenylethanol glucuronide	HMDB0010350	46.7	42.4	0.210383	5.74517	8.32603	2.33754	3.92782	3.84395	1.84497	10.7377	6.34633	4.86982	8.82135	7.78592	5.49508	1.88e-08	16.8243	1.88e-08	2.06148	5.40031	5.53219	2.19317	4.99095	0.879527	0.725888	7.27135	6.00188	1.81064	4.84761	5.58868	1.77469	3.78939	6.44898	7.99878	5.90181	3.87678	8.41609	4.71821	5.19713	15.1936	5.27744	8.52026	8.73764	8.47478
3.41_201.0228m/z	201.023	3.40995	neg	4-ethylphenylsulfate	HMDB0062551	45.1	33.5	0.520921	32.1707	28.0765	5.83676	48.7857	18.8666	10.547	87.8244	34.9887	21.8544	36.4742	18.0442	32.4961	0.518531	129.821	3.61835	8.28423	23.2768	31.3555	31.5097	30.7917	1.75585	4.72605	30.0991	23.8397	8.02053	28.6884	41.5548	7.69505	20.5279	27.8068	72.6092	40.9853	24.5085	134.994	7.81737	51.6628	53.5365	28.1743	87.8646	93.4028	39.2547
14.21_394.9954m/z	394.995	14.2114	neg	Alginic acid	HMDB0029940	36.2	0	3.71157	30.5177	30.1674	31.1533	30.1303	29.8703	31.2636	29.3348	27.9802	30.0931	32.215	29.9144	30.8631	33.2832	25.5402	30.8189	23.6963	24.223	27.0932	31.4381	23.5509	24.7844	29.0776	31.2258	31.0839	29.865	21.0296	22.33	30.635	27.4498	28.9359	32.6744	23.5826	27.8282	29.4015	28.7458	31.0428	33.9754	27.0962	29.2342	25.6425	27.3557
4.47_207.0320m/z	207.032	4.4676	pos	Beta-Carboline	HMDB0012897	38.4	0	0.502716	4.6726	10.4141	8.79123	3.3019	6.77596	2.8885	4.8627	1.33803	1.88e-08	6.1154	1.40469	4.71476	8.12571	1.99819	5.12002	6.21874	4.18755	1.88e-08	3.40206	1.88e-08	4.25898	1.88e-08	1.88e-08	5.20388	1.05232	2.35402	2.70362	6.19141	2.50508	2.00358	1.88e-08	2.2149	10.4825	1.88e-08	4.51491	5.46285	1.88e-08	5.36642	6.72492	3.52022	1.88e-08
0.57_117.0784n	140.068	0.573917	pos	Betaine	HMDB0000043	43.6	26.6	-4.77533	146.588	114.368	166.951	76.6789	91.6245	147.288	149.193	174.265	139.352	127.227	198.316	150.924	219.616	122.509	243.228	233.358	131.004	81.5258	86.78	135.286	138.44	272.865	120.095	129.764	80.221	143.96	187.502	150.437	146.065	126.959	123.937	93.4244	197.365	181.229	101.439	157.668	179.843	85.8546	148.727	137.387	183.655
3.34_506.2105m/z	506.21	3.34395	pos	Biotin	HMDB0000030	38.3	0.787	0.67914	16.4494	7.60837	38.9351	8.6886	6.19186	3.01312	20.1603	8.01503	28.744	11.3306	59.0633	17.1962	20.0725	5.03385	1.73909	2.89241	2.70383	3.43519	6.5843	4.28414	2.79949	5.12105	7.72941	6.33792	0.44166	6.47496	10.0037	1.38969	4.39359	4.1563	15.9253	1.93928	2.72789	12.0208	0.959908	3.03588	9.89243	11.8936	17.5814	22.1107	2.64336
4.97_339.9961n	384.991	4.9712	neg	D-Fructose 2,6-bisphosphate	HMDB0001047	38.7	2.44	0.20702	381.634	367.569	407.74	378.553	356.232	389.109	414.448	373.163	389.824	357.609	402.42	391.484	409.237	363.536	384.892	340.731	348.659	325.235	401.722	255.07	375.949	328.805	328.195	352.079	384.891	243.7	295.838	413.708	344.841	363.513	399.579	266.722	354.868	392.641	330.745	358.926	338.23	279.135	356.077	344.839	372.852
4.34_231.1387m/z	231.139	4.33885	pos	Gamma-CEHC	HMDB0001931	37.3	0	2.86643	2.11006	0.948589	0.965024	0.892157	1.042	2.51491	2.15974	2.54416	2.67717	2.2765	4.17137	2.19606	5.54053	1.57097	2.80677	1.88e-08	1.88e-08	0.790039	0.268095	1.88e-08	1.88e-08	1.88e-08	1.88e-08	1.88e-08	2.12682	4.12308	1.43924	2.29372	1.38291	5.15062	2.82927	2.47951	0.822376	2.51311	1.88e-08	1.36001	2.44487	1.88e-08	1.85595	1.59039	1.36675
5.16_167.0700m/z	167.07	5.1592	pos	Genipic acid	HMDB0036072	49.4	50.4	-1.69866	795.793	1340.98	55.8572	1112.2	544.957	1158.88	1207.73	1272	882.126	743.992	1071.02	839.159	454.544	468.883	1294.64	79.7443	76.7172	80.8942	68.5512	154.766	52.45	35.0017	116.855	66.2622	56.3315	90.0792	80.6151	83.7395	79.3029	44.8381	55.3591	106.814	49.5914	35.7824	95.8571	303.462	100.623	535.977	226.088	86.7915	268.547
3.48_330.2289m/z	330.229	3.48493	pos	Granisetron	HMDB0015026	36.1	0	0.280597	6.89808	9.17875	5.64035	7.7144	10.2087	7.26851	12.2977	4.6738	4.05958	5.38471	1.49372	6.49069	5.8835	7.59868	4.25008	2.9336	2.47865	1.96926	2.37478	0.854407	4.81644	1.46502	0.679493	11.5347	5.59876	1.17515	2.46623	1.90709	3.71508	14.798	3.70548	0.459691	0.98976	5.75483	4.62715	7.40263	10.7222	8.33101	12.135	6.52493	11.6672
2.03_251.1394m/z	251.139	2.03208	pos	Heptabarbital	HMDB0015443	38.8	0	1.54292	1.80349	0.473889	0.855602	0.328871	0.439787	1.1182	1.82953	3.23992	4.17903	1.22114	3.095	1.92372	2.01611	1.88013	2.97404	0.116541	0.229173	0.1703	0.270422	0.679444	0.138453	0.276367	0.151879	0.399375	0.231613	1.91728	0.502382	2.4273	0.730331	1.45399	2.55498	4.00438	2.76643	0.676985	0.627601	1.88e-08	0.277115	0.219273	0.387513	0.268299	1.26956
2.09_326.1944n	344.228	2.0947	pos	Heptaethylene glycol	HMDB0061835	40.6	9.41	1.0102	51.6562	80.1597	78.891	82.0577	29.3099	44.8661	46.5253	45.7215	49.7549	42.2948	52.5242	53.9918	76.1102	53.7922	55.3904	52.4629	10.0364	9.74912	5.62242	7.17826	6.06862	4.24144	11.4465	7.47874	5.57893	20.2234	4.29177	27.52	12.507	7.16327	7.42315	3.0537	10.9111	9.04586	30.8416	50.3166	14.0027	34.804	30.7641	29.1387	17.9524
1.86_282.1678n	283.175	1.86413	pos	Hexaethylene glycol	HMDB0061822	39	0.961	-0.236247	40.9451	60.4412	63.9605	87.3166	18.3693	30.54	30.691	34.6102	45.974	36.9128	49.615	42.6312	58.3975	31.1592	40.9494	42.4272	2.15745	1.98519	1.81657	0.971699	3.35587	1.68625	2.45114	2.07887	2.34821	5.85619	0.612666	16.1862	5.75959	1.17964	0.677349	1.46365	1.56668	2.7511	22.2032	32.4421	3.41138	28.6406	22.0399	15.9379	10.1464
3.26_380.1745m/z	380.174	3.26495	neg	Hydroxychloroquine	HMDB0015549	33	0	-0.456575	8.35741	1.39486	1.06736	5.62555	1.68592	3.74192	8.12908	8.83519	20.3059	14.3441	7.80422	8.79177	6.46164	22.1927	11.4042	0.319928	6.57528	5.34411	5.38596	1.75743	0.666246	3.56909	2.04229	1.23862	3.77619	1.04425	2.02169	0.386252	3.22393	9.84337	3.89258	3.87504	2.02307	4.86026	5.5289	9.52151	2.66428	2.92086	2.64004	3.40888	1.77905
4.48_186.1504m/z	186.15	4.4809	neg	Isometheptene	HMDB0015651	37.5	0	3.17443	10.3405	9.94632	5.70006	8.57233	15.0242	11.4898	14.9097	14.3842	13.8141	5.79387	8.80612	10.7094	5.88874	20.5213	10.8266	8.96634	7.27452	9.83285	20.5795	7.91277	8.93926	13.853	5.38077	4.51598	8.18584	3.62896	5.22108	3.15241	7.97073	6.13429	9.14	8.70766	18.5301	18.3918	13.0066	17.3256	15.4841	10.0826	6.63821	13.2452	6.6261
1.88_190.0500m/z	190.05	1.8781	pos	Kynurenic acid	HMDB0000715	58.2	96.5	0.846567	11.1086	13.1207	11.246	16.6556	7.20735	8.81967	7.29345	13.529	8.64336	9.57511	9.68448	11.1505	6.17201	20.0376	14.7127	8.73658	4.83984	3.38355	8.39482	6.71716	3.25379	9.48481	4.17995	8.37827	15.7794	20.3252	13.6894	14.5518	9.85721	16.9736	15.1019	14.64	16.7543	7.70849	13.9077	5.16345	9.58285	7.37155	14.7044	10.0183	8.79549
0.59_175.1187m/z	175.119	0.58785	pos	L-Arginine	13	42.2	17.7	-1.34975	205.369	153.269	161.821	164.719	145.693	169.253	199.782	265.575	274.72	186.14	214.109	210.882	241.307	176.675	275.897	136.762	103.686	127.751	179.984	272.526	233.252	210.948	226.501	162.389	143.615	177.211	184.424	271.142	187.573	169.789	222.03	200.248	179.968	149.99	144.263	176.859	184.133	183.327	237.418	190.181	289.045
0.95_159.1125m/z	159.113	0.9455	pos	L-Hypoglycin A	HMDB0029427	41.9	16.7	-2.06615	44.3049	48.2214	57.8213	17.2104	30.6476	33.2676	40.6249	47.3453	31.778	50.2729	46.8093	45.4328	51.806	41.1999	45.9196	11.0764	43.7679	17.529	20.1871	35.8312	28.4888	31.7284	21.5276	45.953	44.1166	30.321	22.4467	59.1234	34.0632	14.26	17.068	18.9298	52.1247	0.905599	69.8692	55.0363	102.592	59.7949	59.5489	68.3285	47.2942
4.72_547.2185m/z	547.218	4.72283	pos	L-Pyridosine	HMDB0029443	42.6	22.7	3.92932	162.306	470.809	271.766	288.211	397.058	17.7225	30.2522	2.1544	1.88e-08	27.6831	291.032	161.652	41.9736	114.182	295.217	244	247.009	2.47099	197.288	210.88	9.21926	83.7924	1.88e-08	1.88e-08	25.1981	31.7959	101.758	1.88e-08	92.1813	221.611	64.533	83.2811	1.88e-08	45.8185	609.478	267.841	263.913	260.071	382.479	428.424	146.338
0.60_182.0807m/z	182.081	0.60165	pos	L-Tyrosine	HMDB0000158	47	47.7	-2.77775	93.8453	91.8219	99.6137	101.096	77.9616	76.7229	95.4806	86.2279	151.052	108.179	54.0377	94.6307	111.007	78.1524	100.069	58.3989	48.7549	40.4869	81.5996	105.845	82.1563	84.155	70.5024	50.1711	81.0648	95.4432	106.941	87.6478	77.4849	84.9748	77.5969	129.919	87.6242	76.497	97.7289	102.172	69.5574	84.376	90.1025	108.606	100.413
2.39_267.1802m/z	267.18	2.39177	pos	Melanostatin	HMDB0005764	36.4	0	-4.78432	35.6659	37.6214	32.4682	87.9623	29.9489	11.9391	18.2839	26.7198	70.0785	39.9696	64.1445	36.1075	39.5322	17.9367	17.3448	2.18113	7.36746	5.91915	3.0051	1.39754	0.281492	2.91859	15.1813	7.98091	11.1894	4.07314	5.28048	1.92857	6.00368	17.8605	0.72865	1.88e-08	16.3267	2.00068	70.9485	2.65548	5.47285	7.72188	17.6587	2.37802	0.782717
2.98_233.1288m/z	233.129	2.97743	pos	Melatonin radical	HMDB0060070	41.8	19.2	1.22898	5.01351	32.2655	2.15739	3.09833	10.1112	2.04985	0.449047	1.01299	10.1746	1.64328	2.77191	5.26425	1.85929	1.0183	1.71717	1.49853	1.88e-08	1.01298	0.724743	12.6919	2.67937	6.12699	3.97197	0.241217	0.88523	0.277872	0.934343	0.665512	2.23756	0.947939	2.14232	0.911693	0.548813	24.0933	12.9245	2.54051	2.30161	10.8476	0.252583	20.2602	0.333894
3.52_591.3197m/z	591.32	3.5226	neg	Mesobilirubinogen	HMDB0001898	42.6	26.7	1.52533	6.4478	4.34537	0.747795	12.2578	0.962349	11.433	0.0458786	16.2577	6.71932	25.484	0.680328	6.0643	1.60609	0.234293	1.88e-08	0.89868	0.699083	4.61479	1.75265	20.8319	1.49543	9.79684	0.570181	1.88e-08	3.74095	3.47496	4.19161	1.88e-08	3.48036	0.0936598	0.303516	0.606577	2.5229	1.08267	12.9666	11.5769	0.992225	0.301156	1.36341	8.24429	1.67357
3.27_548.3480m/z	548.348	3.27318	pos	Mirtazapine	HMDB0014514	36.3	0	-3.09886	6.59099	9.75944	9.23488	5.91006	8.53685	5.84488	4.61786	6.90012	5.46909	3.78072	5.86732	6.71324	7.83101	6.59543	6.43292	3.71256	15.5648	3.74183	4.03822	3.37104	7.73509	2.62784	4.61426	2.05789	4.19323	3.41807	6.27571	3.57697	5.15109	3.96435	3.7264	8.06141	5.95352	6.84994	8.20389	6.03453	8.71052	7.63658	14.8388	5.12378	9.48702
4.10_379.2955m/z	379.295	4.09745	pos	N-Arachidonoyl glycine	HMDB0005096	37.3	0	-0.0775016	8.13946	5.21014	7.65698	6.58141	3.53409	6.41879	4.56349	18.4495	12.2558	5.97853	12.5558	8.03422	6.5281	6.65753	9.13352	5.05531	4.85355	1.3589	3.26161	6.06092	4.1636	2.22498	2.85396	1.88e-08	14.9883	10.5433	7.26588	5.88373	5.40821	6.06791	4.86951	5.55491	6.78991	5.72536	2.49288	6.32381	6.52728	5.20503	4.51598	2.30125	4.02001
4.23_257.1990n	240.196	4.22505	pos	N-Lauroylglycine	HMDB0013272	48.9	47.8	-0.245076	43.1788	63.4539	65.1263	128.132	12.7731	27.9155	5.06593	9.33803	75.5231	47.666	50.5793	45.5216	76.1252	48.1809	23.986	2.05749	6.43654	2.94785	2.25045	0.509902	0.630776	1.88e-08	2.3497	0.167058	1.92647	2.37729	1.88e-08	3.61598	2.27073	1.25673	2.80511	0.333997	3.79462	2.32052	8.64799	5.88687	2.7017	1.88e-08	4.78238	0.482002	3.5783
3.48_215.1521n	198.149	3.48493	pos	N-Nonanoylglycine	HMDB0013279	42.9	19.8	0.012636	25.3689	32.5148	41.4286	64.5104	11.0947	22.1283	5.91973	9.53678	39.4281	27.6308	27.5815	26.5112	38.277	26.528	19.0235	0.443994	8.52887	0.425414	2.58724	4.78482	3.94456	2.56999	7.61783	8.2437	10.132	1.15897	4.35267	4.08584	5.25856	1.25624	5.14208	0.0693041	11.154	9.4671	20.7008	13.9686	10.4545	5.70911	12.9805	7.15621	16.5282
3.98_243.1832n	226.18	3.98408	pos	N-Undecanoylglycine	HMDB0013286	42.2	16.9	-0.801728	582.792	653.38	845.807	1257.11	331.133	464.178	205.551	297.756	887.182	593.87	648.197	602.305	984.475	624.639	433.546	164.194	390.809	293.694	173.025	162.757	160.28	163.125	249.957	198.449	249.014	157.168	172.582	365.651	242.444	202.2	284.631	146.176	335.394	280.034	499.751	299.023	238.257	173.873	301.396	227.343	349.153
1.81_207.1127m/z	207.113	1.8089	pos	Phensuximide	HMDB0014970	39.9	4.13	-0.504884	67.9135	74.6083	85.448	28.2468	52.5754	43.7348	54.8245	64.2626	54.3654	83.041	73.112	69.1095	81.8515	81.1891	75.8424	25.0013	58.9712	28.6403	26.0712	36.775	39.4231	57.0283	37.6152	78.7136	55.3786	46.2592	44.049	104.257	51.4786	31.7889	32.1811	32.9749	89.1022	3.19707	86.3751	78.1155	175.742	105.061	99.6374	109.473	69.9201
0.52_129.0784n	147.112	0.516667	pos	Pipecolic acid	HMDB0000070	45.7	35.4	-4.39721	104.752	112.865	117.52	87.1336	80.6479	95.1579	121.336	125.824	112.217	87.4716	76.5987	107.067	108.509	95.1868	138.782	82.6458	103.955	55.7376	90.5905	152.353	125.329	96.9471	100.995	79.3058	83.0856	96.3531	81.2724	101.922	98.8567	90.5333	117.007	114.406	111.279	95.4427	123.558	92.6353	72.2502	65.8589	108.294	102.102	197.955
0.89_275.9929m/z	275.993	0.8899	pos	S-Cysteinosuccinic acid	HMDB0029418	33.4	0	-4.06464	40.0518	37.6673	40.2231	44.3545	45.6849	40.8817	51.8033	50.4862	38.861	64.1159	16.4042	39.6286	23.6688	41.7871	33.196	11.0573	6.52997	3.61896	15.832	5.81919	28.5416	11.0183	4.31723	2.00123	27.7901	30.4373	26.3477	29.8134	17.458	33.7204	39.2329	20.1092	37.5405	24.302	2.36877	20.6046	23.4656	52.57	18.4701	27.5639	27.5135
3.34_341.1310m/z	341.131	3.34395	pos	Tazarotenic acid	HMDB0060619	45.7	44.4	-2.5484	11.0265	10.638	10.4043	9.27994	13.3893	13.0424	2.66887	11.5487	8.73453	12.5634	12.0851	11.0942	10.5228	10.7187	11.3517	7.8891	11.6729	11.3297	8.83859	9.7534	5.41418	8.39256	11.7789	8.64893	10.7251	8.97013	7.32151	7.54581	9.958	6.97898	3.66826	7.84028	12.0924	8.75781	16.8156	14.5806	13.5966	10.6655	9.38799	11.5406	11.5912
3.33_283.0504m/z	283.05	3.32983	pos	Tazobactam	HMDB0015544	37.6	0	2.92683	3.5819	4.96749	2.81279	3.60489	2.32933	4.904	0.36163	3.16579	6.92451	6.02568	1.78765	3.47478	0.954978	4.49528	3.20631	1.76664	1.91475	1.88e-08	1.88e-08	0.193792	1.88e-08	0.149719	1.88e-08	1.88e-08	0.739933	3.98588	1.88e-08	1.88e-08	0.855576	0.963652	2.00816	1.88e-08	2.84434	2.24475	0.874812	2.17685	2.5389	1.71944	1.76116	2.29631	1.91699
3.98_289.2487m/z	289.249	3.98408	pos	Tridecanoylglycine	HMDB0013317	36.7	0	0.301853	29.0138	29.0509	39.4289	49.0437	19.5132	18.9006	6.80403	15.9532	43.4382	29.2421	34.4259	29.9226	58.6666	32.9176	27.8502	9.20643	18.0967	16.058	8.22111	8.90759	8.26834	9.63533	11.5896	7.96626	12.6426	8.56165	11.1032	18.8725	13.9612	12.8136	19.7212	7.86181	15.664	17.8138	40.8019	21.4045	16.737	11.166	19.4763	17.7652	21.697
4.07_483.3048m/z	483.305	4.06908	pos	Tuftsin	HMDB0005770	34.7	0	1.98361	2.78272	3.0006	6.37919	2.57893	4.35992	1.48348	3.59102	3.11031	0.899584	0.505982	2.1773	2.79484	3.16973	3.54762	0.752769	0.0609611	0.267695	1.88e-08	0.200321	0.225908	1.88e-08	1.88e-08	1.88e-08	1.88e-08	1.88e-08	1.88e-08	1.88e-08	1.99721	0.207572	0.361484	1.88e-08	1.88e-08	1.88e-08	0.563049	0.696477	1.32501	1.06825	0.339355	3.81019	2.3701	1.99967
3.66_408.2227m/z	408.223	3.6603	pos	(-)-11-hydroxy-9,10-dihydrojasmonic acid 11-beta-D-glucoside	LMFA02020014	39.1	0	-0.163978	60.4202	33.3555	56.5222	49.2097	45.013	25.2411	17.2775	77.195	90.7237	47.3993	70.5443	62.9385	100.198	71.7541	95.1988	16.2507	39.5932	14.3784	31.7119	28.6744	15.8564	25.726	9.94062	17.5544	7.56867	21.4971	15.265	13.9249	23.2694	15.3058	16.6888	17.6853	16.5912	23.2358	50.0327	30.2447	28.354	32.0879	19.5064	26.6071	18.8729
3.89_530.3472m/z	530.347	3.88558	pos	(-)-Fumigaclavine B	HMDB0030201	38.6	0	-3.4653	4.86283	8.0876	1.73505	5.03541	5.99685	4.86449	2.20139	11.2992	3.00476	5.93336	5.04052	4.72457	1.1725	1.21348	3.68836	3.564	1.90426	0.675497	3.7183	0.940678	4.90556	0.608939	0.693279	1.88e-08	10.5987	4.76448	1.84607	1.67833	2.96644	2.83673	5.00115	0.942663	2.65823	4.5861	2.84436	2.71563	3.93917	1.65367	1.54764	1.66738	4.47882
3.10_212.0919m/z	212.092	3.10368	pos	(-)-trans-3,4-Dihydro-4,8-dihydroxy-3-methyl-1H-2-benzopyran-1-one	HMDB0030765	49.5	59.7	0.982359	0.856107	2.27656	1.88e-08	0.18959	2.64414	1.88e-08	2.65644	1.88e-08	1.88e-08	1.88e-08	1.14081	0.901027	1.88e-08	0.834875	2.91688	2.63368	1.88e-08	1.94268	5.23419	2.3085	6.80429	4.60987	3.20645	9.49062	1.88e-08	1.88e-08	1.88e-08	1.88e-08	2.49598	1.20943	0.225323	2.57821	1.88e-08	1.52302	0.290948	1.88e-08	3.7988	5.72353	1.91707	3.92293	11.0355
4.04_358.2591m/z	358.259	4.04077	pos	(+/-)-2,8-Epithio-cis-p-menthane	HMDB0032251	37	0	-1.74504	30.3272	37.1132	23.8148	42.0616	45.9326	29.6205	35.5121	30.3656	26.7494	26.5274	12.8307	28.8893	31.1778	23.8034	16.4858	22.6346	30.7508	48.3753	28.5939	18.5593	37.5894	27.4867	25.3829	28.12	20.7862	14.8539	30.2864	25.252	26.9101	30.2598	26.4273	10.5291	20.4568	31.6093	13.4967	40.3517	36.7181	37.3205	41.4669	28.5346	28.9231
4.98_314.2463n	313.239	4.98237	neg	(±)12,13-DiHOME	45199	50	61.3	1.74612	93.6166	76.0387	124.247	106.322	136.598	68.5281	142.279	68.0146	61.8428	156.936	84.8838	95.3888	82.5174	101.959	50.3706	103.819	89.156	97.2763	57.6766	115.916	91.342	67.6777	74.923	51.6208	53.8821	44.358	40.9267	31.9186	69.1515	75.5568	72.3741	70.4508	62.435	91.2601	105.441	85.2487	78.3234	61.5722	98.8634	97.1847	73.5863
4.72_312.2305n	313.238	4.72283	pos	(±)9-HpODE	64785	52.9	71.9	1.47511	57.3265	34.3178	74.1633	60.8378	123.924	38.3316	50.4759	41.8322	12.2376	81.5552	96.755	57.9639	74.9175	69.0306	20.1437	47.0815	29.82	59.4732	79.0887	59.0913	102.634	59.1093	32.957	23.1178	36.9544	83.9206	40.1281	27.3268	58.6614	157.662	69.6438	72.4512	82.2082	46.9949	19.415	62.7162	68.4279	60.4496	98.9702	80.8958	22.4869
1.06_218.1386m/z	218.139	1.0572	pos	(±)-Camphoric acid	HMDB0034491	41.3	7.26	-0.259629	365.679	352.129	315.216	605.97	320.893	443.947	353.757	313.79	204.255	366.781	267.338	362.17	332.138	411.607	478.754	238.36	197.412	119.216	267.809	326.348	224.663	279.422	114.442	334.752	192.757	321.129	263.126	324.239	285.235	753.081	499.015	289.572	358.455	297.195	201.243	263.76	350.616	336.581	304.726	287.06	427.71
3.72_288.2165m/z	288.217	3.71687	pos	(±)-Octanoylcarnitine	85173	48.9	53.8	-1.4276	25.5868	29.7247	34.762	11.3619	4.71478	7.34871	18.1187	58.7517	41.8325	5.77931	8.25548	24.9813	16.8417	47.4539	32.4853	2.673	7.27824	4.33607	2.54548	2.19637	5.17802	6.61	1.10208	6.66668	6.51579	1.03547	7.21837	29.991	8.15872	31.6134	40.2576	1.88e-08	20.4547	17.9849	0.826248	24.8218	12.1689	6.75875	19.6402	20.1188	9.64161
2.94_573.2231m/z	573.223	2.9354	pos	(±)-Ribaline	HMDB0033345	35.8	0	4.29043	1.16216	0.835027	0.773984	1.58492	1.78767	1.43515	1.88e-08	0.961848	0.936878	1.84168	1.38284	1.10777	1.88e-08	2.46758	1.44685	1.74875	2.43206	0.193034	0.873042	1.30006	1.47216	0.23771	0.38676	1.88e-08	3.30698	7.32224	1.4671	3.71581	1.82353	2.89729	1.2703	2.43725	0.759989	1.88e-08	2.15008	0.766517	0.861787	2.03029	1.88e-08	1.08574	1.80532
3.10_252.1598m/z	252.16	3.10368	pos	(10S,11S)-Pterosin C	HMDB0030763	55.9	96.7	1.80704	3.046	3.05186	1.72645	2.14239	1.85415	1.70508	4.40724	3.22546	2.95316	3.78191	3.66651	3.106	3.80045	3.72857	4.03727	0.565337	2.11627	1.19739	3.59593	3.75869	3.32422	5.2822	3.24987	4.60545	1.67747	2.62838	2.49696	3.87905	3.05713	4.42194	2.3031	4.2296	3.46559	1.73173	1.22983	3.40918	3.01199	2.11552	3.85619	2.51561	2.64855
8.74_535.4009m/z	535.401	8.73818	neg	(1R,2R)-3-oxo-2-pentyl-cyclopentanehexanoic acid	LMFA02010014	39.4	0.564	0.872376	37.5295	35.9179	29.9152	38.1509	34.9971	29.845	50.2322	59.7777	25.4353	79.8856	32.6298	37.4635	12.1824	69.9212	9.55777	36.5178	46.3096	38.2411	62.3145	33.8275	18.0194	23.3885	30.9292	28.7534	40.5937	62.496	46.4881	36.3733	37.3672	39.3389	17.8469	33.4832	39.369	37.4769	60.9245	31.7547	24.5068	23.5426	41.0599	52.248	27.0954
3.05_349.1505m/z	349.15	3.0493	neg	(2S)-2-Butanol O-[b-D-Apiofuranosyl-(1->6)-b-D-glucopyranoside]	HMDB0041255	38.3	0.391	0.163334	4.36128	5.31142	4.40636	5.31752	2.74949	1.1519	5.03269	1.8543	3.27337	6.68709	8.69363	4.38199	3.46078	6.75879	5.49964	6.72081	7.95995	5.52087	1.68453	0.752621	0.829135	1.72616	4.34607	2.52791	16.1094	6.89661	4.94228	13.2146	5.55577	2.52333	1.46614	2.36746	1.17359	0.34034	0.821222	1.60664	2.4584	2.01091	2.48432	6.26177	3.77311
3.11_477.1763m/z	477.176	3.1108	neg	(2S,4S,6S)-2-[2-(4-Hydroxy-3-meyhoxyphenyl)ethyl]tetrahydro-6-(4,5-dihydroxy-3-methoxyphenyl)-2H-pyran-4-yl 4-acetate	HMDB0030503	40	7.31	-0.846743	20.6839	19.0706	13.1192	24.7096	10.1503	16.9571	25.8275	35.3963	14.416	17.9244	30.7595	19.9932	17.1394	19.0509	26.5737	12.7772	4.82057	8.64837	16.0654	22.5425	20.7221	11.399	13.5419	9.53506	9.06902	19.2183	12.8708	8.71721	12.5008	9.02499	21.4877	15.2003	8.81062	11.8409	17.0717	10.7445	9.76138	11.7205	13.2822	21.9828	16.6608
4.00_474.3346n	492.368	3.9983	pos	(3beta,17alpha,23S,24S)-17,23-Epoxy-3,24,29-trihydroxy-27-norlanost-8-en-15-one	HMDB0035144	54.9	88	0.113372	13.7017	10.5954	7.01269	23.8336	4.56449	8.46176	0.793529	37.512	11.0984	30.6267	26.4944	12.729	1.80448	1.36758	1.97218	2.30472	1.2879	1.88e-08	3.9528	5.75532	1.6144	0.18877	1.88e-08	1.88e-08	48.9448	8.15076	4.73956	11.1501	6.21566	3.16178	3.41123	1.1547	7.22924	9.25291	5.39186	10.7786	13.552	4.6608	3.11861	2.12023	18.1586
4.98_459.3462m/z	459.346	4.97855	pos	(3beta,5alpha,9alpha,22E,24R)-3,5,9-Trihydroxy-23-methylergosta-7,22-dien-6-one	88610	42.8	36.2	-1.42266	14.5812	27.1408	1.88e-08	5.68655	2.73061	1.88e-08	1.88e-08	55.2658	1.88e-08	40.845	1.88e-08	11.4427	1.88e-08	25.3905	1.88e-08	5.04425	1.88e-08	5.22712	18.7458	1.88e-08	28.551	16.7155	4.03937	10.053	154.345	14.7821	9.95757	1.93923	19.8433	28.2086	9.65394	21.1121	10.5426	17.3274	29.4174	34.5403	13.5887	14.2603	85.064	108.804	30.0376
4.08_487.3062m/z	487.306	4.07958	neg	(3beta,5alpha,9alpha,22E,24R)-5,9-Epidioxy-3-hydroxyergosta-7,22-dien-6-one	HMDB0032666	41.3	14.8	-0.64052	51.4261	70.2861	21.412	79.292	28.4209	95.6838	32.5466	91.4666	25.0199	95.0631	22.0819	46.2891	8.12958	14.0745	27.9858	58.1064	49.4609	68.4072	51.0256	121.276	83.0555	76.3756	33.704	11.9907	29.2664	93.3926	118.885	51.3562	57.7108	0.685392	11.3868	74.3486	39.3576	61.4869	109.193	93.7166	58.0028	36.8794	25.2912	21.3172	24.1507
3.30_163.1323m/z	163.132	3.30153	pos	(3R,7R)-1,3,7-Octanetriol	HMDB0033625	57.3	96.9	-3.72069	18.0767	23.1457	20.2218	20.1014	18.3978	21.7492	12.8284	17.963	22.6071	16.1576	15.3114	18.4428	12.3337	14.3384	21.2442	15.6469	14	10.2833	12.4273	9.07816	11.0081	14.2312	6.6923	16.4797	15.937	11.6198	16.3462	12.8716	13.4268	14.832	14.4281	11.5978	15.6958	13.6034	14.0291	12.9679	10.795	13.7156	11.0907	11.3245	11.779
3.16_549.2553m/z	549.255	3.16195	neg	(3S,7E,9R)-4,7-Megastigmadiene-3,9-diol 9-[apiosyl-(1->6)-glucoside]	HMDB0029766	37.1	0	0.152914	1.61428	2.64278	1.88e-08	3.54651	0.794099	4.66804	1.19416	3.12479	0.400677	2.33988	0.460526	1.53435	0.968688	0.276939	0.745616	3.50036	0.795231	2.07215	2.15101	11.1774	2.18959	1.75253	0.845781	0.317393	4.64933	2.54085	4.5683	1.90595	2.74609	0.978461	0.526575	8.43317	2.4849	0.665414	6.3901	2.3618	5.94434	3.48954	0.356246	1.61317	1.80854
3.64_415.1970m/z	415.197	3.63593	neg	(3S,7E,9S)-9-Hydroxy-4,7-megastigmadien-3-one 9-glucoside	HMDB0036822	39.8	4.62	-1.04242	9.55828	29.8126	3.50486	23.8521	4.29033	15.3184	3.95935	11.1752	2.76966	10.1529	3.42104	9.1728	7.95878	2.49978	8.62816	11.4905	14.2339	15.8603	8.45038	23.7455	9.78983	6.95961	3.54141	2.45382	12.6456	19.8684	26.898	17.8159	12.6827	1.72759	6.59884	25.7864	11.1537	2.89208	12.7796	9.03378	13.5211	10.8275	3.36254	2.72068	16.5914
4.37_185.1184m/z	185.118	4.37107	neg	(3Z,6Z)-3,6-Nonadien-1-ol	HMDB0030957	48.8	54.5	0.86242	2.07996	0.943343	1.74417	2.33531	1.15266	1.40909	4.43685	2.49448	2.66827	1.74907	2.86125	2.18081	3.71574	2.06234	1.67889	0.73087	4.20146	3.69394	3.90263	1.35723	2.40383	1.74288	1.03338	0.215943	1.02716	1.45775	0.980436	1.88e-08	1.7529	2.00001	2.12034	3.30039	2.27483	3.4174	1.67362	3.96348	1.3918	1.85814	2.23737	0.892441	1.40643
5.64_277.1449m/z	277.145	5.63733	neg	(7b,10a)-3-Hydroxy-1,3,5-cadinatrien-9-one	HMDB0040981	49.1	62.9	1.47898	9.15597	2.73004	1.88e-08	1.88e-08	1.88e-08	1.88e-08	16.7722	4.7951	3.53786	12.5501	19.9243	9.35351	20.7975	17.3992	1.88e-08	1.88e-08	10.6263	1.6045	20.0171	4.14636	30.818	1.88e-08	3.51057	3.36799	1.88e-08	2.43754	1.11805	6.25928	5.59371	1.88e-08	10.4346	12.2824	6.0203	3.72708	1.988	7.71565	19.7257	8.12112	1.88e-08	9.93584	1.88e-08
3.26_445.2882m/z	445.288	3.259	pos	(all-E)-1,7,9-Heptadecatriene-11,13,15-triyne	HMDB0031260	36.2	0	-1.78105	3.14116	3.83921	6.30022	2.87173	4.62467	2.39016	1.462	3.17665	3.2263	2.10595	2.2034	3.22266	3.47494	2.54323	3.98998	2.09793	2.88228	1.98013	2.54642	2.01909	2.30168	0.89056	2.8469	1.9067	2.58021	1.47817	2.77649	1.75707	2.28994	2.92446	1.66702	1.41627	2.89022	3.19864	2.79896	2.10968	1.36856	1.85591	3.28208	2.57224	3.55859
2.91_139.0766m/z	139.077	2.90747	neg	(E)-2-Butenal	HMDB0034233	39.1	0	1.15981	0.934062	0.863445	0.961519	0.330448	0.545646	0.186864	0.272367	0.264672	0.401791	0.335412	0.522665	0.952812	0.436667	2.60408	5.12977	0.112865	0.64825	0.12173	0.199259	0.278722	0.348624	0.535392	3.43375	4.83773	2.53835	3.93511	4.99767	2.9407	2.38907	7.00622	1.32221	0.26333	0.914574	0.367056	0.420583	0.433301	0.326673	0.0837375	0.229094	0.393235	0.355068
0.77_130.0494m/z	130.049	0.767417	pos	(R)-(+)-2-Pyrrolidone-5-carboxylic acid	63632	51.8	64.3	-3.52385	120.489	95.2674	116.587	106.885	115.258	127.61	133.821	135.088	137.693	115.636	89.336	122.209	117.32	132.853	141.001	148.537	103.617	115.444	98.4079	120.112	176.138	122.852	92.3762	134.111	107.949	152.928	120.937	127.195	128.139	125.794	137.564	132.762	113.828	60.6526	166.919	105.865	119.097	136.657	120.208	137.8	192.844
3.33_471.2439m/z	471.244	3.32983	pos	(R)-1-O-[b-D-Glucopyranosyl-(1->6)-b-D-glucopyranoside]-1,3-octanediol	HMDB0032799	36.5	0	0.538506	5.37458	1.71059	10.8252	2.2285	1.90775	1.21533	8.21479	2.13468	14.0255	3.02259	18.156	5.59797	7.23968	1.88e-08	1.88e-08	2.18887	1.15732	1.88e-08	4.71931	1.64645	2.27477	3.34062	2.87247	5.06832	0.339529	3.26885	4.22113	2.24435	2.36711	1.87696	8.04998	1.88e-08	1.1181	5.83291	0.88117	3.71141	5.92632	6.95784	10.4888	9.90937	2.54493
3.09_194.1175m/z	194.118	3.08963	pos	(R)-N-Methylsalsolinol	HMDB0003626	39.4	0	-0.121528	21.7488	21.3513	21.6866	20.6759	22.5603	21.9831	20.4516	20.4231	25.2178	17.7558	21.9875	22.1224	22.3432	20.7202	23.9702	19.2441	19.5772	17.8803	20.7825	16.3148	15.8514	18.8245	14.2865	18.2645	17.7823	17.3537	20.8737	13.5598	17.9832	15.4654	16.5938	18.1981	19.4722	19.7271	29.0558	18.516	19.9376	17.7205	16.8643	19.0364	16.5167
8.20_399.2749m/z	399.275	8.19553	neg	(S)-9-Hydroxy-10-undecenoic acid	HMDB0032662	37.4	0	-0.765348	9.23959	4.54388	18.3399	3.92943	6.30027	6.7933	3.56648	5.87578	20.5707	7.20311	40.384	9.48589	1.88e-08	1.88e-08	11.4756	15.8378	26.6328	22.9643	1.86502	2.7963	1.88e-08	11.2531	19.0459	13.7446	1.03705	3.92443	2.65098	1.88e-08	10.1338	19.7727	17.5508	0.517003	1.88e-08	1.88e-08	1.88e-08	1.88e-08	1.31991	6.51125	15.4611	3.36095	2.09626
3.48_315.1344m/z	315.134	3.48493	pos	(S)-Annocherine A	HMDB0038723	42.5	16.7	1.577	20.4033	32.6961	18.1	30.3478	30.9546	16.5703	23.2835	13.6108	5.82903	14.4611	14.8342	19.9536	8.5673	31.067	30.1034	19.4695	17.2815	1.88e-08	27.7095	24.7518	37.3425	20.3655	9.59472	48.5501	13.0224	19.311	7.18202	9.85447	18.3196	19.4351	18.1803	20.6871	0.614612	10.3916	29.255	16.1427	29.9548	35.4183	26.188	32.1214	33.8677
2.42_134.0265m/z	134.026	2.41975	pos	(S)C(S)S-S-Methylcysteine sulfoxide	HMDB0029432	44.4	30.3	-3.48681	49.7192	66.6607	99.7197	54.299	36.5663	29.8554	38.5023	79.4559	33.7217	30.1704	28.6745	49.5065	2.22578	83.1871	93.5501	3.17526	47.6335	8.53522	51.2106	64.9355	24.9935	67.1045	38.2902	52.3855	84.117	131.971	69.004	54.6131	50.8632	28.658	116.883	97.024	55.9434	43.6963	65.9754	30.8677	20.1282	37.5544	22.6266	53.6046	42.246
1.75_200.0657m/z	200.066	1.74802	pos	(S)-Isowillardiine	HMDB0030376	40.5	9.87	-4.38672	1344.72	1287.57	1383.41	1241.46	1521.74	1137.96	1203.06	1251.55	1673.36	1581.16	1152.53	1381.6	1220.67	1409.73	1251.87	2053.94	3496.06	2133.48	3461.81	3131.22	2362.97	1680.66	2020.8	2381.52	2209.59	2274.22	1825.77	2077.7	2458.36	1793.57	2283.3	2222.25	2050.73	1943.99	2098.22	1812.9	1307.14	1524.43	1199.73	1171.91	1403.99
2.22_494.2435m/z	494.243	2.21873	pos	(x)-1,2-Propanediol 1-O-b-D-glucopyranoside	HMDB0033065	37.4	0	-1.81305	3.22163	1.88e-08	1.88e-08	1.88e-08	1.88e-08	0.38066	1.87269	2.99411	1.88e-08	1.88e-08	1.88e-08	3.4364	4.18756	34.2793	4.61005	0.501036	3.54433	0.719496	2.06317	4.2549	12.0884	10.9953	5.21212	4.52816	0.688675	1.88e-08	0.690954	1.88e-08	3.33415	0.196044	1.88e-08	0.250565	0.230054	3.426	7.51083	1.84124	0.438436	1.23337	0.891245	1.88e-08	1.88e-08
4.31_177.1652m/z	177.165	4.30507	neg	(Z)-4-Dodecenal	HMDB0032247	37.4	0	1.80312	6.47623	8.78081	10.2089	11.1675	13.7523	6.41819	5.87431	3.60231	6.29601	3.9996	3.601	6.40039	4.05668	4.38214	4.60952	9.16143	6.40803	5.66819	7.78662	7.38396	5.47514	9.13701	3.04323	2.95388	7.49111	6.40365	6.44572	7.0886	6.47153	6.0681	4.59186	5.01407	8.23324	9.13461	5.09516	5.31863	10.6787	9.01793	10.0846	7.53344	8.0476
3.08_379.2126m/z	379.213	3.07997	neg	[6]-Gingerdiol 3,5-diacetate	HMDB0040568	38.6	0	0.0918893	6.66664	4.90627	7.55124	14.2248	7.72834	22.2904	2.81362	4.74343	4.02815	3.24591	3.29101	6.14249	6.13517	0.647126	0.834207	11.9672	24.7692	24.1541	5.08761	24.8098	9.04656	5.58302	2.98848	2.89391	8.56409	12.0482	11.2676	6.80104	10.5093	3.10223	6.85452	8.48787	8.28921	8.35367	2.14989	6.24976	27.534	5.71779	1.15082	5.82812	3.54418
7.37_507.2725m/z	507.272	7.37075	neg	1-(11Z,14Z-eicosadienoyl)-glycero-3-phosphate	HMDB0062303	38	9.69	-0.847422	235.024	189.47	402.918	228.918	349.81	233.963	226.295	173.449	222.667	247.153	272.047	233.562	162.094	155.423	189.954	251.066	227.814	238.809	212.054	183.782	196.393	286.578	196.747	222.803	172.646	181.942	164.501	149.205	210.929	214.913	256.344	184.973	145.02	134.719	119.929	123.931	484.197	290.589	291.974	232.165	166.999
7.33_509.2893m/z	509.289	7.32625	neg	1-(11Z-eicosenoyl)-glycero-3-phosphate	HMDB0062305	39	17.3	1.71997	23.9025	12.2095	14.0263	14.0625	25.8534	32.3412	31.9561	19.1562	24.2727	30.3643	39.0737	24.0926	22.745	27.3213	19.0406	42.3443	14.2227	30.5563	21.4667	9.00218	42.1352	18.5237	28.9616	40.6393	31.005	22.2107	25.2568	24.8247	27.9248	36.2996	28.9705	16.3729	27.2276	29.3194	18.6044	18.5948	25.0643	38.2497	15.5955	42.6478	18.9464
1.42_445.1198m/z	445.12	1.41652	pos	1-(1-Propenylthio)propyl propyl disulfide	HMDB0033041	43.9	37.9	-3.50868	74.3585	74.5164	76.7227	71.0337	81.125	73.9244	75.987	70.7011	69.4848	59.4433	57.1065	74.9781	91.2651	68.7594	87.1248	50.5391	53.6875	58.7772	55.607	52.0874	52.637	55.0962	45.9241	44.1294	48.9584	51.4628	43.6763	37.931	50.8151	44.8573	53.1828	51.9994	48.0805	55.2957	81.2133	60.8809	49.5417	56.9788	51.6212	59.7776	62.5742
6.07_481.2359m/z	481.236	6.06848	neg	1-(4Z,7Z,10Z,13Z,16Z,19Z-docosahexaenoyl)-glycero-3-phosphate	HMDB0062307	36.9	1.18	-0.440382	78.9889	129.74	104.794	75.6952	125.641	99.8384	105.984	33.3609	40.5007	63.7595	68.6675	76.6541	55.6651	51.1655	59.1516	77.3442	89.6678	71.0144	29.3169	80.4151	59.9526	75.7289	91.2582	112.626	35.1467	64.0841	68.4222	81.024	75.5595	66.2411	208.565	57.8903	51.3695	43.7609	37.9818	30.3652	76.6562	110.137	116.516	95.4613	102.25
3.29_238.1439m/z	238.144	3.28733	pos	1-(5-Acetyl-2-hydroxyphenyl)-3-methyl-1-butanone	HMDB0032589	39	0	0.633144	3.36932	5.63463	2.17621	4.61081	6.74515	5.63703	3.20777	2.63993	2.46788	2.62633	1.69619	3.29739	2.12397	3.43798	1.88689	12.4486	4.71963	3.36419	3.20608	4.33229	4.43039	4.4055	1.33633	6.95843	0.783054	5.61294	6.93102	2.37421	4.21749	0.732824	2.37266	6.14969	3.28351	3.55254	8.19056	4.94913	4.83313	9.54022	3.76243	2.94791	8.64081
1.72_483.2494m/z	483.249	1.7209	pos	1-(8Z,11Z,14Z-eicosatrienoyl)-glycero-3-phosphate	HMDB0062313	39.2	8.97	2.48988	13.3392	9.61703	16.1772	18.4915	12.7707	9.40127	10.394	11.7519	18.7717	15.8804	9.88999	13.9028	16.6841	13.7749	11.7778	1.88e-08	1.88e-08	7.28981	2.995	1.88e-08	7.46463	0.928762	9.26722	1.88e-08	4.11069	1.20701	5.87593	4.482	3.15801	3.74905	4.31096	9.99305	2.50942	5.57168	3.39908	6.40266	4.0106	4.06904	6.47185	14.3549	6.38636
3.80_317.1460m/z	317.146	3.80112	pos	1-(Hydroxymethyl)-5,5-dimethyl-2,4-imidazolidinedione	HMDB0031670	38.9	0	1.49938	0.972169	3.08534	0.287443	0.913537	1.01373	1.59914	1.88e-08	1.72281	1.88e-08	0.893572	0.717409	0.901082	0.758696	0.789531	0.555502	1.88e-08	1.88e-08	1.88e-08	1.88e-08	1.09336	1.40966	0.65148	1.88e-08	0.432657	0.400173	1.88e-08	0.265254	1.88e-08	0.307945	0.366589	0.37715	0.152455	1.88e-08	1.88e-08	1.88e-08	1.54506	0.409182	1.26098	0.755994	1.41537	1.88e-08
3.48_212.1084m/z	212.108	3.48128	neg	1-(m-Methoxycinnamoyl)pyrrolidine	HMDB0038839	38.7	0	1.49282	3.66411	9.65577	3.24018	4.69047	6.01226	4.2055	3.7717	1.22284	1.06694	4.25179	1.99671	3.56288	1.54883	2.36156	4.44283	5.87596	5.35604	3.70298	1.57736	10.8345	8.77981	1.51362	5.34494	2.57495	4.77553	7.7776	5.07918	3.51624	5.16588	4.51417	4.13927	3.20696	3.58407	0.975813	3.54763	1.40256	6.15522	5.5681	7.31358	5.28317	4.51006
4.44_225.1499m/z	225.15	4.43673	neg	1,11-Undecanedicarboxylic acid	HMDB0002327	37.1	0.066	1.01336	9.19578	9.13911	10.9116	25.8189	5.98867	9.19233	4.66677	3.71566	17.615	11.6286	9.33749	9.44302	11.0675	8.03743	4.74604	5.12047	3.80284	4.06485	5.24581	4.92453	1.47112	3.58677	3.36477	1.78621	2.78376	3.9801	5.91458	2.23464	3.54905	1.53416	2.86635	3.58864	1.83584	2.87563	3.55497	2.44566	3.9122	4.15382	2.78849	3.23902	3.07263
3.48_309.2269m/z	309.227	3.48493	pos	1,2,3-Tris(1-ethoxyethoxy)propane	HMDB0037162	38.4	0	-0.948466	8.85337	9.98675	10.1703	14.3199	8.17953	4.52013	10.9003	9.08488	13.6767	6.45432	9.52315	8.83123	8.9149	8.97247	5.25791	0.698907	2.04492	0.274408	2.50947	1.88e-08	1.88e-08	1.88e-08	0.594698	0.527692	2.88707	0.579867	0.615061	1.41647	1.38101	7.09625	1.64861	0.34162	2.55976	1.88e-08	9.20157	4.45507	1.51361	2.88076	4.12613	1.36595	6.46726
4.08_165.0921m/z	165.092	4.07958	neg	1,2,4-Trimethylbenzene	HMDB0013733	38.1	0	0.0843473	1.05728	1.15604	0.801673	1.19735	0.906157	1.11103	1.36919	0.674313	0.959726	1.4145	1.24714	1.0721	1.14086	1.18665	0.756439	0.859895	1.40395	1.0266	1.43053	1.0358	1.36831	1.09185	1.05791	1.45824	1.14511	1.02661	0.995972	0.505826	1.14425	1.3197	1.67882	1.04659	1.33124	1.27441	0.877368	1.34256	0.942661	1.01489	1.33087	0.897411	1.16949
3.10_109.1006m/z	109.101	3.10368	pos	1,3-Butadiene	HMDB0041792	38.7	0	-4.95455	7.28212	9.12083	5.16441	9.35732	4.89803	5.73876	7.77529	6.21252	6.18022	6.05312	7.54419	7.31717	8.50783	11.2407	9.29138	5.87255	5.46933	4.03013	6.52302	11.447	6.68681	6.05217	4.63377	12.5253	5.00578	14.7558	8.67411	6.90866	7.2946	4.32703	8.37205	10.1419	11.9635	5.86597	16.077	4.26511	5.0179	7.76132	7.61377	8.16699	5.85577
5.43_454.3291m/z	454.329	5.43292	pos	10,11-Difluoro-8E,10E-dodecadien-1-ol	LMFA05000167	39.3	2.25	-2.60824	201.314	159.151	278.164	190.886	216.88	242.949	234.497	100.688	199.215	135.554	251.826	204.04	188.228	256.839	201.811	157.566	176.793	137.765	345.719	217.347	216.71	234.941	225.283	194.528	241.414	264.809	173.159	185.821	217.48	302.977	147.67	196.861	213.245	132.457	112.708	147.448	208.479	118.568	203.134	215.832	196.713
4.94_386.2306n	385.223	4.9397	neg	10,11-dihydro-20-trihydroxy-leukotriene B4	HMDB0012503	41.1	7.35	0.42298	734.383	1279.99	745.628	944.464	669.919	447.829	623.477	674.138	515.498	629.707	725.629	684.926	610.68	634.435	782.252	1048.56	1000.45	912.821	373.012	630.506	579.406	1132.76	811.748	693.914	2265.03	648.436	746.681	1726.79	993.622	423.879	276.439	708.727	501.112	310.292	298.786	262.428	765.505	683.124	640.712	425.649	678.713
4.43_362.3264m/z	362.326	4.42677	pos	10,20-Dihydroxyeicosanoic acid	HMDB0031923	42.1	17.4	-0.102839	280.062	221.626	559.099	277.402	576.436	216.663	240.45	269.852	227.046	246.095	194.555	288.168	307.302	260.761	211.834	431.787	559.223	318.448	592.603	555.978	549.023	711.79	533.813	588.331	314.258	399.493	408.591	278.501	456.132	208.21	298.968	267.67	286.457	703.13	548.827	378.788	374.163	405.467	325.68	424.484	516.418
9.02_280.2398n	281.247	9.02405	pos	10E,12Z-Octadecadienoic acid	34801	47.3	41.5	-1.39223	3720.97	3796.61	4544.04	4370.59	5097.64	3368.68	4415.01	3768.94	3239.92	3831.41	3528.84	3695.57	3128.72	2934.47	2727.53	5260.97	5096.01	4430.31	4793.18	3607.09	5132.76	3899.84	4408.35	4894.53	4053.46	3496.86	3786.16	3712.22	4263.97	3912.58	4344.23	5796.81	4506.84	3871.94	3220.76	5340.7	4383.18	4558.8	4640.94	5010.72	4713.82
4.86_396.2878n	377.27	4.8622	neg	10-F2-dihomo-IsoP	LMFA03110168	37.2	2.86	0.683168	3.53191	1.88e-08	1.88e-08	1.5726	1.88e-08	11.8128	8.92817	5.56621	1.88e-08	3.99505	1.88e-08	2.8327	3.07082	1.88e-08	4.01295	4.53713	7.34989	9.56694	2.38597	24.7935	11.385	2.69616	1.65483	1.13731	1.88e-08	26.2395	32.3661	18.8894	9.67088	1.88e-08	7.68602	14.281	18.1043	7.62996	11.6479	17.8291	15.7834	4.07718	1.01843	3.34392	13.4437
1.51_472.1586m/z	472.159	1.51037	neg	10-Formyltetrahydrofolate	HMDB0000972	42.4	19.7	-0.0930671	3.30196	4.59848	7.17854	2.66675	0.962001	1.51384	3.00947	2.69237	1.8639	4.65727	3.9384	3.24754	2.78352	2.57692	4.6541	3.92621	0.620999	1.3686	2.35313	4.6221	3.35547	3.95887	4.43446	3.21199	5.11705	6.86639	5.23054	6.39057	3.67765	2.94326	0.858047	2.75443	2.01867	0.675895	6.69356	1.15489	5.95655	1.77086	4.51369	5.2929	6.54555
2.77_841.8776m/z	841.878	2.76885	pos	10-Nonacosen-2-one	LMFA12000233	35.4	0	4.84374	40.1409	40.2278	33.8636	18.3115	31.9822	33.4083	52.3016	41.3554	38.7514	51.3547	74.5836	40.4483	25.7962	30.3186	36.7518	37.4697	24.5657	66.6277	32.3244	33.7978	31.4545	44.1987	62.2666	112.08	37.5722	49.3336	67.2711	116.278	51.0691	13.3933	13.9588	35.6208	59.733	1.16127	70.5087	96.6073	175.334	107.495	60.5836	73.1806	34.5908
11.46_335.2957m/z	335.296	11.462	neg	10-Undecenal	HMDB0031128	39.4	0	0.389339	26.1035	24.9472	35.426	18.4773	45.332	15.3938	17.2295	18.2612	29.6261	34.6164	14.0039	23.759	14.4316	16.2877	23.257	38.4184	22.4758	23.0561	15.3184	42.9968	20.3391	28.2007	42.7359	47.4016	20.0951	29.5733	29.6441	22.1496	29.1671	33.5412	22.2654	23.5756	13.7557	10.4945	23.4188	10.3403	36.9063	35.6408	31.4236	27.7383	33.929
10.75_295.2645m/z	295.265	10.7511	neg	10Z-nonadecenoic acid	35026	54.9	80.2	0.888214	43.0988	37.2372	38.9221	33.6528	75.7041	47.5431	53.4324	26.9346	33.3982	53.5782	33.6831	38.9004	26.1695	22.7543	25.7938	78.7029	49.5466	63.8176	35.6095	123.56	63.2363	63.1376	62.7367	75.8434	35.0528	84.794	66.9306	41.1269	61.2746	48.7	53.6822	45.263	37.065	33.0301	38.1905	20.8058	92.9718	117.076	94.4364	86.147	72.4502
4.17_310.2143n	328.248	4.16835	pos	12(13)Ep-9-KODE	HMDB0013623	38.9	4.12	-0.227565	17.909	26.4414	17.0653	29.0853	18.7427	24.6247	30.9272	12.8068	11.9939	11.204	10.8716	17.4134	16.5479	15.1256	5.20739	15.8257	15.0066	58.2348	10.3884	5.54285	12.9041	9.79139	19.6782	27.2835	11.4355	12.1373	20.8715	12.9396	17.7138	25.6123	14.0392	3.99571	19.9506	22.114	8.31587	12.2217	15.009	10.7675	28.7933	15.1564	15.7008
4.98_314.2456n	315.253	4.97855	pos	12,13-DHOME	HMDB0004705	41.1	15.1	-0.322088	153.647	85.6997	163.752	148.843	260.577	96.3369	126.955	159.621	64.0765	243.679	174.058	156.627	127.521	291.455	84.0336	91.5143	32.7393	73.4649	145.824	118.467	259.104	140.659	85.9386	79.4992	79.6548	160.344	60.0501	110.881	123.491	284.665	146.996	225.083	117.383	99.4048	107.739	223.093	176.402	94.3395	182.623	200.71	68.4276
3.80_215.1884n	216.196	3.80112	pos	12-amino-dodecanoic acid	LMFA01100005	39.1	1.44	-0.711824	42.5021	58.6399	17.4456	86.0475	28.9938	25.8114	32.7417	37.8477	19.6539	44.6936	54.6426	42.4577	63.3984	45.4421	48.8812	27.4152	21.1439	42.1478	3.83769	22.2883	19.864	20.8489	41.1415	22.4687	34.4833	22.8312	19.3229	50.4284	27.93	23.4708	32.3941	19.8556	10.0005	22.4526	42.5835	31.7832	23.5868	19.3331	27.0165	27.1454	39.5901
5.94_286.2513n	267.233	5.93832	neg	12-hydroxyheptadecanoic acid	HMDB0061663	37.8	0.678	1.62552	106.98	90.6784	81.517	88.7681	89.6363	128.743	136.185	90.9221	118.346	84.4245	107.673	106.66	77.0598	121.027	153.562	110.688	128.784	90.8754	108.569	99.4074	122.56	119.802	139.421	126.098	103.146	114.078	121.53	94.2752	113.764	77.519	67.2111	134.317	63.1788	145.963	70.8908	73.7661	95.804	120.073	103.458	109.353	74.537
4.80_309.1715m/z	309.171	4.79572	neg	12-Oxo-2,3-dinor-10,15-phytodienoic acid	HMDB0032090	41	24.1	2.66019	4.68391	3.02769	4.1949	2.33662	4.79879	2.7878	7.42843	4.2415	10.1953	3.11051	4.90415	4.55584	7.25624	3.25141	3.81567	3.45409	1.33731	1.88e-08	5.65059	6.69232	5.10373	0.999916	1.48024	2.39147	9.16159	5.38684	4.31336	4.17706	3.5964	1.88e-08	2.581	4.64356	4.01424	2.81013	6.83495	5.9343	1.70906	5.55593	2.77731	2.84845	1.17538
2.85_901.8974m/z	901.897	2.85147	pos	13,15-Triacontanedione	HMDB0029985	38	0	3.11253	33.9264	27.8497	29.3823	45.8379	29.3675	36.8322	39.5071	38.6256	13.691	36.9277	48.3004	33.896	36.8752	26.2797	35.6209	81.1759	34.7135	48.6462	61.8702	42.9284	43.038	66.4648	90.3062	75.7835	46.7149	81.8288	89.7728	132.428	65.2414	62.5046	82.3538	74.8138	52.8441	20.4246	34.3081	61.5616	58.8012	85.2415	62.7894	51.6541	69.7197
4.62_499.3063m/z	499.306	4.62155	neg	13'-Carboxy-alpha-tocotrienol	HMDB0012556	40	6.84	-0.440151	151.908	214.756	205.777	162.554	145.72	403.324	60.7592	166.534	128.547	118.511	53.5454	150.067	256.803	75.9498	42.7787	36.5877	167.998	150.778	33.6624	501.613	26.7658	73.2342	29.4467	22.2677	138.177	200.736	183.881	106.217	116.44	11.6835	123.654	133.883	334.529	56.4582	167.684	88.6568	168.896	86.8254	54.8244	145.871	445.663
5.98_485.3270m/z	485.327	5.97898	neg	13'-Hydroxy-alpha-tocotrienol	HMDB0012560	38.3	0	-0.539289	99.8103	49.5174	100.598	116.185	37.0654	20.6639	30.9065	210.729	183.715	72.1634	199.09	102.887	216.28	48.7966	96.6689	100.171	254.734	223.524	16.6275	211.472	39.7903	65.5389	72.4636	68.6629	254.734	245.421	121.868	120.958	142.415	128.526	59.6914	75.4027	187.014	34.6017	74.174	51.1635	55.5794	56.0225	62.964	77.7523	229.024
2.63_287.1870m/z	287.187	2.62832	neg	14-hydroxy-12-tetradecenoic acid	LMFA01050178	44.1	25.5	2.28514	4.19742	8.0618	0.137348	2.50661	6.78436	7.12148	3.88351	2.29334	3.03159	13.0496	1.76342	3.68616	0.678374	1.88e-08	0.937576	4.33238	2.55173	3.8968	0.639637	7.5397	11.4478	5.57994	1.24238	0.694298	1.88e-08	6.27097	9.16097	2.6677	4.12046	0.572682	1.1691	1.44797	2.75368	0.862118	7.32356	3.01381	2.37663	3.58536	3.46996	1.81857	2.38125
6.73_299.2595m/z	299.259	6.72812	neg	14-methyl-8-hexadecen-1-ol	LMFA05000034	38.1	5.99	1.19303	22.338	53.5081	23.8339	6.59236	54.7982	12.1336	11.596	16.9721	3.54715	35.1841	18.2012	20.5048	22.3861	1.88e-08	1.88e-08	74.437	22.245	22.8635	12.8123	62.3329	63.7609	44.9555	20.8095	20.0938	4.30192	31.227	22.2167	9.50458	28.1476	4.21575	12.4077	21.6885	23.5696	28.5819	71.4365	7.49599	72.0425	47.9892	67.7817	86.962	51.7559
5.93_271.2284m/z	271.228	5.92782	neg	16-hydroxy hexadecanoic acid	58386	38.4	7.43	1.94828	14.9648	19.8593	22.6438	14.0264	32.6874	20.9169	6.57097	5.73533	5.71998	35.8901	7.04062	14.5773	20.0143	6.96102	1.88e-08	28.321	13.7365	18.4531	7.81327	35.6149	40.0975	14.2458	36.5501	25.0848	7.62814	27.0509	20.4164	15.2389	21.5998	9.45988	6.14043	5.8647	27.2963	29.4553	44.2481	1.88e-08	27.9585	18.6408	34.9755	48.7029	47.3014
4.41_318.3000m/z	318.3	4.41322	pos	17-hydroxy stearic acid	LMFA02000135	46.1	32.7	-0.82884	2466.03	2019.22	4274.1	2111.87	4777.49	2046.2	2018.02	2216.22	2525.36	2048.26	1997.49	2527.19	2428.18	2223.88	2145.49	2857.92	3734.21	2573.57	3373.61	3417.48	3221.94	3762.75	3166.93	3338.36	2257.03	2465.64	2958.41	2489.58	2998.03	1804.98	2541.19	2141.5	2165.35	4307.29	4405.23	3474.29	2644.3	2897.75	2525.12	3106.04	4156.76
3.37_377.1969m/z	377.197	3.36828	neg	18-Hydroxycortisol	HMDB0000418	36	0	-0.233174	1.51959	2.68499	1.88e-08	2.99176	2.99801	5.19396	0.202883	1.03675	0.882697	0.629001	1.42304	1.40992	0.994528	1.88e-08	0.210693	2.57632	7.32963	15.3889	0.779602	2.20463	4.27339	3.25153	1.56631	0.844889	1.38341	3.98242	4.09822	5.80861	3.68478	1.88e-08	1.1694	1.66661	4.84105	1.6193	0.750673	0.892785	2.18984	1.03969	1.88e-08	1.88e-08	1.28162
9.07_313.2734m/z	313.273	9.06608	pos	18-oxo-nonadecanoic acid	LMFA01060129	38.8	5.18	-0.889743	454.616	389.268	481.352	469.936	542.029	421.719	319.687	351.796	412.385	700.383	749.529	449.406	262.332	275.335	573.416	738.463	671.053	700.343	494.661	374.543	542.17	437.824	538.595	270.595	555.845	557.607	316.724	794.211	581.967	1399.08	675.582	1475.92	763.133	752.779	714.798	873.311	461.921	420.904	501.608	763.752	588.624
4.20_368.2202n	351.217	4.1967	pos	19-Hydroxy-PGE2	HMDB0001908	37.4	0	0.737404	11.1243	11.9879	14.5874	11.8658	9.2882	7.94035	17.2233	8.82395	6.4731	15.4825	15.7916	11.3422	6.17708	11.533	17.3285	9.45961	11.4031	11.7524	11.2555	4.8519	10.6734	6.36897	12.2912	12.4242	6.99182	9.63837	8.20003	5.89781	9.15164	11.709	5.57106	11.0159	5.02026	23.7827	15.2526	4.31726	14.3276	9.30499	6.37093	12.1443	20.2264
3.93_80.0493m/z	80.0493	3.92775	pos	1-Cyano-2-hydroxy-3-butene	HMDB0031339	38.9	0	-2.19995	12.0797	12.4774	13.9459	12.1753	13.0683	14.1472	10.1913	10.6382	10.7348	10.3338	11.0019	12.1739	11.7238	9.45527	13.0083	12.2239	9.85706	11.8881	9.099	10.5101	10.8016	10.3239	10.5099	14.9645	11.4295	12.124	13.5565	14.0385	12.3584	13.3653	14.2899	16.1792	12.9131	13.7231	21.5732	14.5283	13.4024	14.594	15.4924	13.2631	13.9207
6.89_423.2518m/z	423.252	6.89143	neg	1-heptadecanoyl-glycero-3-phosphate	HMDB0062318	36.9	1.43	0.284222	30.4933	18.3647	33.5985	37.2058	32.1154	19.4579	47.3985	18.6199	34.6358	30.3121	36.9734	29.5596	11.184	31.4274	13.9023	64.5367	54.8464	65.3122	44.9235	42.8116	17.6082	23.0183	55.3767	64.7741	32.1471	62.3316	89.0596	52.8442	50.7759	62.8579	38.6959	62.052	20.2031	13.0026	25.2695	15.9744	24.2084	31.0227	42.7908	48.0593	17.5318
5.22_512.2998m/z	512.3	5.22287	neg	1-Heptadecanoylglycerophosphoethanolamine	HMDB0061691	40.1	11.1	0.85347	48.056	33.6353	34.739	37.3153	46.1584	44.1957	74.1927	62.4794	32.606	67.057	49.0631	49.7522	40.3515	80.6186	39.5399	57.634	52.8383	56.2632	49.7434	62.8119	69.403	55.1031	65.9548	52.7596	27.721	71.5973	77.472	59.2183	57.2213	47.595	44.2349	43.5933	66.1313	59.1558	41.3288	47.939	91.8828	64.9338	56.2445	60.4057	32.9246
6.89_509.3474n	510.355	6.88928	pos	1-heptadecanoyl-sn-glycero-3-phosphocholine	24068	47.9	42.4	-1.52084	22694.3	18069.7	24882.9	26468.9	22112.8	23136.7	27446.4	18176.5	22979.6	23896.3	21825.9	22662	23509.5	21687.2	20245.8	25304	32016.5	17305.4	26060.6	18419.9	17221.7	21632.8	20750.9	21971.3	24688.2	18646.8	19902.4	16905.3	21670.8	24750.1	20574.1	23382.5	26897.9	21298.6	22425.1	18605.8	19262.4	20576.5	21145.9	18740.4	19748.1
4.69_377.2697m/z	377.27	4.68805	neg	1-Hydroxy-1-phenyl-3-hexadecanone	HMDB0035676	37.8	1	-0.108344	23.256	21.3231	20.1271	36.3664	13.6329	64.9311	12.2697	36.1298	11.5943	25.208	15.7644	23.0471	29.7777	6.97137	18.4366	25.9165	48.8141	54.1176	21.4875	60.6728	45.9607	28.3365	21.7527	13.6654	27.8348	48.5682	47.6811	49.901	34.7585	10.4849	25.7623	28.3354	19.4344	34.6738	31.9331	44.9014	45.6913	21.1793	12.5519	11.4279	23.1461
4.11_503.3373m/z	503.337	4.11192	neg	1-Hydroxyepiacorone	HMDB0030918	39.1	0	-1.09236	4.30538	1.92349	5.67705	5.89497	1.3326	2.26834	0.605737	13.9616	5.33708	2.71539	4.41312	4.22475	9.73483	0.625702	2.80724	3.57182	13.4168	12.3651	2.50685	28.4096	4.00477	8.36842	1.45815	3.16282	6.99095	14.5095	11.2101	5.02435	7.81289	1.33183	1.94339	3.70961	5.04775	1.46171	5.57464	3.50478	8.46916	5.35171	3.5803	8.00243	10.9168
4.46_381.1452m/z	381.145	4.4589	neg	1-Isothiocyanato-4-phenylbutane	HMDB0038443	37.9	0	-3.21028	3.24352	10.0153	2.51062	4.01027	10.6428	0.798571	7.2948	1.88e-08	1.88e-08	0.657182	1.81097	3.14709	0.71036	2.26078	3.25116	4.7503	3.32526	4.4895	0.634674	3.68299	6.19302	1.88e-08	3.73822	3.4567	3.26786	6.7836	3.19335	2.97653	3.49525	3.37038	1.28699	2.61138	1.88e-08	1.88e-08	1.88e-08	1.88e-08	2.03516	4.63441	6.03953	3.64891	2.68005
3.75_913.4669m/z	913.467	3.74507	pos	1-Lyso-2-arachidonoyl-phosphatidate	HMDB0012496	34.3	0	4.62205	23.6318	13.0741	8.84599	13.7152	12.2704	14.3998	12.098	16.3417	23.6514	11.3732	24.1851	24.7325	70.4491	11.5109	17.4193	19.2955	16.9535	33.3241	8.44388	19.5838	10.9939	17.4797	17.0591	17.5511	8.16548	21.3245	20.0435	13.2675	17.5516	16.5623	17.5621	21.1335	12.6428	23.3546	12.6347	24.6811	11.7911	13.9869	23.0223	22.8587	13.9361
0.60_318.9970m/z	318.997	0.60165	pos	1-Methoxyspirobrassinin	HMDB0034303	35.5	0	-0.530151	5.41552	1.00945	2.77008	9.13222	4.24204	7.49942	1.16621	4.11185	3.89918	4.963	9.28427	5.04034	7.3713	3.23293	1.99128	8.70975	8.01015	4.23191	2.99258	4.61365	7.16951	6.40538	5.40635	9.422	9.17851	14.9016	5.8364	5.05938	6.72949	0.00388133	8.0524	3.85056	12.7398	3.71147	1.03457	6.50392	5.90926	11.2026	2.30123	17.5286	5.31181
2.59_495.1185m/z	495.118	2.58798	neg	1-Nitro-5-glutathionyl-6-hydroxy-5,6-dihydronaphthalene	HMDB0060326	48.6	61.5	-1.3389	2.41362	1.76163	1.63838	4.99644	0.974153	3.13424	5.01577	3.41698	3.58358	2.98843	1.28279	2.32407	0.484888	1.08245	1.79319	0.623373	4.76603	4.07289	0.787613	3.1327	5.2799	1.98046	3.26313	2.92692	3.97228	3.2438	3.77077	2.32562	2.80066	1.20434	1.99241	3.63386	8.17318	2.53759	2.57274	3.5287	1.36741	2.26061	0.821121	1.38142	2.39218
2.26_403.1972m/z	403.197	2.25633	neg	1-Octen-3-yl primeveroside	HMDB0032960	55.2	97.2	-0.344727	8.37772	10.6271	6.36976	6.62714	2.66656	7.94336	12.0931	6.71734	14.9735	15.0807	7.28003	7.61741	2.83751	6.02087	4.55855	1.21955	3.68555	2.07037	9.69687	4.56045	11.9407	4.38256	5.67504	10.9452	1.88e-08	5.34358	5.26415	4.92575	5.37624	5.39167	5.86408	7.68737	2.96745	5.67809	12.3197	1.86977	2.09006	6.56824	10.9794	9.77042	4.9051
14.18_728.5246m/z	728.525	14.1789	neg	1-tetradecanyl-2-(8-[3]-ladderane-octanyl)-sn-glycerophosphoethanolamine	LMGP02040015	38.2	0	1.53045	198.222	145.186	216.907	207.011	172.244	121.415	293.586	247.141	201.024	213.355	243.701	201.556	238.143	165.245	231.357	189.035	150.191	124.002	140.162	123.157	176.986	175.571	131.211	147.304	185.746	100.93	173.246	240.82	170.339	246.459	166.779	268.288	144.521	143.703	208.555	241.809	78.1532	158.187	147.484	145.353	145.012
5.23_227.2022m/z	227.202	5.23335	neg	1-Tridecene	HMDB0030930	38.7	0	3.25333	108.492	104.885	98.7975	79.8554	105.307	107.539	134.479	102.681	91.6303	128.194	132.206	111.775	101.785	139.554	89.1931	98.4711	98.3405	121.033	121.027	115.976	109.761	112.881	132.296	106.214	82.092	126.167	144.06	116.956	113.231	108.265	132.736	94.4299	133.345	113.113	112.46	101.429	158.175	119.477	140.634	121.97	107.813
1.39_342.2121m/z	342.212	1.3886	pos	2-(1-Ethoxyethoxy)propanoic acid	HMDB0059918	38.9	0	-0.309056	26.6145	16.9216	22.3869	25.0528	41.5271	38.3757	28.6782	40.829	22.3939	23.5759	9.22553	25.0384	18.3892	0.457501	22.8495	33.6304	10.9642	7.25832	4.31586	37.3179	10.8531	9.78391	7.16282	11.2629	42.8257	22.7609	42.4887	0.785014	17.4465	4.34263	11.3365	0.316931	19.6261	23.2883	18.9607	21.3931	18.4473	7.67169	17.2749	4.53554	31.2592
4.40_245.1187m/z	245.119	4.4034	neg	2-(2-Methylpropoxy)naphthalene	HMDB0035076	39.6	14.8	2.08686	1.16327	0.632592	0.678434	1.88e-08	0.402436	1.51892	0.480897	2.08587	0.560579	2.06468	2.83473	1.19362	2.46077	0.689349	2.33185	0.285139	1.88e-08	1.03341	1.39309	4.52977	4.24784	1.79041	1.10209	0.697368	0.507304	1.85383	2.2152	1.88e-08	1.38067	0.507938	1.04802	2.46544	2.93404	5.20729	2.39247	2.1093	4.7084	1.9624	1.88e-08	0.496402	1.88e-08
12.52_212.0754m/z	212.075	12.5243	neg	2-(4-Methyl-5-thiazolyl)ethyl butanoate	HMDB0032418	37.9	0	1.43327	1266.15	1424.62	1425.06	1263	1321.08	1276.48	1197.23	1290.56	1300.44	1191.35	1221.86	1285.23	1160.64	1117.61	1288.61	1118.33	1118.75	1122.62	1345.32	982.46	1185.35	1281.08	1112.6	1175.9	1360.14	925.84	1086.31	1371.47	1195.61	1262.05	1377.61	952.706	1198.79	1235.95	1277.81	1311.38	1324.8	1072.18	1244.84	1138.8	1169.73
1.22_303.0712m/z	303.071	1.21787	pos	2-(Formamido)-N1-(5-phospho-D-ribosyl)acetamidine	HMDB0006211	44.5	30.1	4.00537	55.9654	12.9547	43.0211	14.3254	6.87636	60.8255	48.8027	81.6543	83.8294	26.1074	62.5692	59.4802	66.0061	129.155	60.2226	7.44299	12.0492	6.92679	49.3554	56.5218	43.2957	49.332	11.916	0.613148	37.9017	83.3864	34.0922	93.499	42.2028	53.4881	112.486	60.7433	55.9875	34.8179	2.89722	42.626	29.8235	37.9525	24.9569	25.9105	51.255
4.30_261.0693m/z	261.069	4.29625	pos	2-(Methylthio)-3H-phenoxazin-3-one	HMDB0035996	37.9	1.38	0.511379	17.3686	17.6121	5.75643	26.4764	6.62375	2.01218	9.81785	8.01856	14.6693	13.5219	17.2636	17.7408	13.0145	43.1344	55.0175	13.0911	6.95688	12.8486	35.1886	26.5211	32.8878	45.0199	31.7032	6.65896	14.5123	20.1033	9.51529	9.17929	21.6947	54.5851	24.0729	32.0075	18.4174	1.78753	6.33187	7.63723	14.7542	13.6112	22.0334	19.2572	18.5263
3.29_160.0769m/z	160.077	3.28562	neg	2(N)-Methyl-norsalsolinol	HMDB0001189	37.7	0	0.875774	2.39194	1.31889	1.38068	1.95806	2.57366	3.46074	2.08113	2.59985	2.40434	2.381	3.06248	2.40218	1.07943	4.80282	4.09699	1.1958	1.8891	2.28278	1.78175	2.29841	0.749099	2.31262	3.02424	3.58933	0.849205	2.84827	2.09176	1.52441	1.88943	1.69941	0.304354	1.11791	0.578023	2.75605	3.2498	1.6877	1.44659	1.14456	1.93238	0.833594	2.62081
1.07_653.1560m/z	653.156	1.06573	neg	2-(S-Glutathionyl)acetyl glutathione	HMDB0060343	37.2	1.27	1.11727	70.6086	51.4718	61.0557	56.1166	54.367	74.9691	33.9719	85.4484	51.6551	74.6196	59.6275	72.2289	64.228	184.003	98.1424	34.3258	47.6317	42.3961	45.763	52.7069	26.9541	51.5968	48.9364	45.3843	43.9329	36.3296	36.2025	62.5217	42.6523	26.6016	42.0682	41.2978	32.9796	56.3054	35.04	56.2032	5.2106	25.4422	19.0532	11.5712	37.3936
4.98_119.0851m/z	119.085	4.97855	pos	2,3,6-Trimethylphenol	HMDB0029667	37.9	0	-2.89439	31.7212	45.2917	25.8472	48.6783	32.0715	8.60144	54.2772	64.1754	40.2059	8.04118	35.3354	32.5533	33.2671	20.8758	9.31482	21.4114	81.4973	27.6026	29.7515	34.0349	59.4163	36.5804	28.2712	29.4617	28.8643	20.8105	27.9368	14.0146	35.0248	25.6628	19.7433	14.2962	57.3309	41.3578	23.6199	9.16049	52.7881	67.0796	10.8946	28.7734	29.9114
16.65_170.0959m/z	170.096	16.6501	pos	2,3-Dihydro-5-(5-methyl-2-furanyl)-1H-pyrrolizine	HMDB0040012	39	0	-2.6203	80.7314	77.5438	80.3824	78.1499	77.3879	80.3702	79.3853	80.7298	84.2926	77.1888	80.5719	81.8545	88.3056	80.4341	83.5463	64.0585	71.0324	67.047	68.8358	58.9659	68.4812	67.5091	68.6899	79.7005	72.0605	65.2419	71.9155	66.5735	70.172	67.5727	73.4661	77.4912	75.286	71.9304	105.864	72.5241	74.6717	82.8111	64.6555	68.1966	68.7858
4.38_251.0928m/z	251.093	4.38157	neg	2,3-Dihydro-6-methoxy-2,2-dimethyl-4H-1-benzopyran-4-one	HMDB0041410	45.5	48.1	1.43163	7.30325	7.10894	5.18368	7.20543	7.35505	7.66781	9.19749	6.60298	5.58943	6.45775	5.34871	7.49944	6.42579	11.238	11.2601	6.07084	8.64736	8.2635	7.68114	4.58528	6.89788	6.93992	8.72678	6.30732	7.15299	4.57033	5.11369	6.26635	6.99621	7.09251	11.4634	5.92136	6.6399	6.98646	5.21633	7.63133	6.98319	7.73672	8.08043	6.46406	9.89533
4.94_325.2007m/z	325.201	4.9397	neg	2,3-dinor Prostaglandin E1	45460	43.4	37.9	-4.26551	16.6329	26.5957	18.1539	26.022	16.2276	6.05904	12.2721	10.5499	13.6611	10.6325	21.9623	15.6924	19.5475	14.2336	15.9595	35.5767	26.0395	25.0122	17.6664	21.044	15.804	25.7407	14.7759	21.4979	44.6472	22.9135	23.2789	42.6871	26.1351	9.42684	2.19853	24.9489	11.9979	9.31631	11.7321	11.5377	22.6771	25.2618	19.5857	15.1703	15.8472
3.65_387.2021m/z	387.202	3.6466	neg	2,3-Dinor-6-keto-prostaglandin F1 a	HMDB0002277	39.9	4.08	-0.968233	31.4488	27.7147	13.4558	47.3355	30.5965	39.8685	68.0046	25.493	14.1043	54.5301	24.0154	30.5926	17.5667	37.1715	11.0057	65.264	41.7483	39.3739	25.9386	26.6906	31.7762	33.4782	13.8014	10.2759	111.414	29.1854	31.4967	82.6561	39.8123	29.1057	13.9735	32.6904	25.301	20.3222	13.8311	11.0299	75.1407	29.1257	28.3404	66.7282	24.2881
3.44_274.2014m/z	274.201	3.44242	pos	2,3-Heptanedione	HMDB0031476	39.7	3.27	0.616829	21.8893	17.3699	26.783	19.1543	4.42029	4.435	14.1127	42.5604	22.8104	7.08845	3.66228	18.2112	2.60352	44.5753	27.452	1.42284	3.53392	1.88e-08	1.10888	0.923724	2.10829	2.00865	1.88e-08	1.26028	25.1191	10.1407	8.39847	60.4408	14.317	93.3628	86.6364	1.91925	65.0713	15.3607	0.725991	7.27903	13.6197	3.80953	15.9456	15.7275	14.8166
4.57_191.1444m/z	191.144	4.56688	neg	2,4,5,7alpha-Tetrahydro-1,4,4,7a-tetramethyl-1H-inden-2-ol	HMDB0036684	37.9	4.81	1.52052	4.02713	7.5724	6.70789	6.16566	2.30371	3.0288	2.66565	4.58599	1.20415	4.16972	2.68541	3.97714	6.10117	2.96375	2.9661	2.32248	1.4298	2.07957	3.89678	6.09193	4.94266	7.05247	3.83281	4.13405	1.29201	3.2838	3.97453	2.62998	3.46887	3.40423	5.8692	4.42456	2.08555	6.44354	4.17994	4.11194	6.20055	3.59315	2.25204	5.13299	3.40175
1.49_227.1754m/z	227.175	1.48658	pos	2,5-Dihydro-2,4,5-trimethyloxazole	HMDB0031199	41.5	10.5	-0.222978	145.659	135.438	139.485	133.679	175.756	142.411	132.423	135.799	147.985	147.054	149.932	147.359	142.91	135.658	158.517	123.32	112.681	137.77	142.51	121.074	127.178	123.877	128.548	159.066	118.059	107.981	133.707	103.755	126.818	100.487	131.888	127.185	118.83	156.21	224.523	135.91	136.321	135.598	123.588	134.138	130.601
0.76_359.0480m/z	359.048	0.763583	neg	2,5-Dimethyl-1,4-dithiane-2,5-diol	HMDB0033556	37.6	0	-1.41165	3.77467	3.38446	5.62016	3.30994	3.7381	7.25214	3.54085	2.08262	2.13633	2.95963	2.60871	3.79051	0.352442	8.96586	4.49007	2.09033	3.77882	4.04285	3.16298	3.35789	1.47325	4.57129	22.2024	5.29051	1.1549	8.85033	8.87181	3.93844	5.23379	4.6224	0.21505	2.04588	2.19762	2.26703	2.36128	1.75912	2.71679	2.90711	11.5225	4.84955	5.38045
3.73_257.1762m/z	257.176	3.73193	neg	2,6,10,10-Tetramethyl-1-oxaspiro[4.5]decan-6-ol	HMDB0037907	45	34.8	1.51102	4.32644	9.26292	3.17798	5.12959	3.34751	5.18664	3.63202	3.88029	2.40227	4.06577	2.22869	4.13937	8.18828	1.97998	3.20327	12.7106	18.0186	13.1764	7.00248	7.10047	5.26177	6.05816	3.62865	2.00251	15.687	3.46317	7.05186	20.832	9.47591	1.51771	7.01573	11.2292	6.66759	5.46962	4.29206	3.22319	14.2876	4.84059	1.67336	3.13915	12.6124
3.73_169.1234m/z	169.123	3.73193	neg	2,6-Dimethyl-2,4-heptadiene	HMDB0031415	38	0	0.359632	1.40289	2.50414	0.971016	2.39826	1.2349	0.890259	1.60867	2.40152	0.953426	1.60915	0.7621	1.38026	2.4562	0.531351	0.288208	3.45481	5.81122	4.6	2.05018	0.983758	1.97911	2.72021	0.929088	1.03072	5.6025	1.15056	1.86798	5.1648	3.05125	0.739175	2.49149	3.64697	2.6289	1.28983	1.77904	0.886753	4.76136	2.15159	0.810931	1.03561	4.86867
4.30_503.3363m/z	503.336	4.29625	pos	22-Deoxoisocucurbitacin D	90150	42.3	38	-0.810913	26.8613	6.21601	11.7591	20.4964	18.3399	76.4022	5.56877	55.0927	29.4452	20.9387	30.1809	25.0624	48.2426	2.35362	17.4867	7.78858	4.02011	5.65976	19.2533	23.9864	5.44847	1.88e-08	1.88e-08	1.05744	23.4608	2.47014	5.30192	17.0521	8.98186	11.4	1.88e-08	0.862937	6.19909	10.4135	3.54625	15.5342	5.83328	32.8574	15.1193	2.43684	4.45225
4.52_485.3258m/z	485.326	4.52277	pos	24-Hydroxyglabrolide	90564	35.3	11.3	-0.774052	73.9397	19.8101	60.785	28.1624	22.2907	203.557	14.2491	209.018	72.6548	38.9776	74.9407	72.4441	137.538	9.44109	103.72	3.84637	5.28072	11.3102	51.9282	69.68	0.937353	1.88e-08	1.4042	1.27227	37.1775	9.15459	12.616	66.3764	21.1677	33.067	5.46688	8.03195	8.60775	19.9235	2.46876	70.0261	4.63717	59.5722	41.3951	4.12203	8.96262
3.55_953.4753m/z	953.475	3.55343	neg	28-Glucosylarjunolate 3-[rhamnosyl-(1->3)-glucuronide]	HMDB0033580	40.3	21	0.10742	16.3421	17.4188	22.6315	13.2282	15.359	16.3944	11.1358	12.7952	23.7249	11.4988	22.7097	16.7242	22.1129	22.0687	12.2168	18.1746	20.3876	23.7315	21.4371	10.3977	16.4741	21.2452	19.4386	18.38	18.6373	21.2297	22.0501	1.0726	17.2024	14.2251	23.2615	19.8734	34.0036	18.6594	14.996	22.5721	17.3643	20.4523	23.5906	14.8949	18.8381
4.08_249.1489m/z	249.149	4.08325	pos	2alpha-Hydroxyalantolactone	HMDB0030910	38.6	1.38	1.60625	7.64897	5.38433	4.61861	3.72595	3.27668	6.00529	24.7396	6.96217	4.31273	9.01644	8.85282	7.82698	12.8722	5.54957	9.99315	3.93298	2.85278	2.14141	0.898569	0.988068	0.273295	0.406118	3.58687	26.2592	5.81187	5.73738	4.31953	7.71504	5.34337	7.39876	7.15909	8.96322	6.54622	11.3034	4.47883	4.96984	5.29986	3.39248	2.91861	2.23727	14.1386
5.19_410.9896m/z	410.99	5.19018	neg	2-Chloro-5-methylmaleylacetate	HMDB0060346	33.7	0	1.21491	288.933	281.531	285.218	310.474	259.359	318.732	319.817	288.851	281.433	282.488	294.79	295.715	283.141	291.207	302.726	255.754	256.396	248.944	286.7	200	259.765	280.28	253.489	231.161	288.501	179.369	207.434	302.749	257.22	292.723	285.29	188.868	276.912	277.498	263.763	307.695	287.359	215.507	276.993	272.43	273.245
0.68_346.0559m/z	346.056	0.68275	neg	2'-Deoxyguanosine 5'-monophosphate	HMDB0001044	43	22.5	0.164411	25.8243	0.489626	0.831693	0.13508	0.826849	0.908127	97.0748	155.337	11.9865	1.48422	2.09583	27.5133	101.354	9.33611	2.40409	0.712023	2.94239	1.60925	2.82242	0.964373	1.74266	0.991407	12.31	0.811616	0.837466	1.13234	1.00539	14.1021	3.6901	10.4024	0.210851	0.783879	14.5221	7.86883	102.273	2.13182	0.421743	0.387921	0.509041	1.11801	1.84207
5.65_325.1841m/z	325.184	5.64733	neg	2-Dodecylbenzenesulfonic acid	HMDB0031031	41	12.6	-0.61601	46.4827	25.727	42.7446	32.467	56.4921	59.5433	35.6511	34.049	56.6038	41.1307	84.6586	47.416	45.0078	52.6045	44.9033	49.3138	58.2283	53.9883	80.4596	48.8267	47.5546	55.3657	51.3349	73.262	54.4345	78.0955	40.788	75.4357	60.4087	69.1438	57.1944	83.8508	71.3723	62.8466	74.3759	71.0097	86.2603	65.6901	71.9066	40.6049	66.5642
4.14_223.1342m/z	223.134	4.14375	neg	2-Ethoxy-1-methyl-4-(1-methylethyl)benzene	HMDB0037272	38.4	3.52	1.15653	4.77786	4.85741	6.94066	5.6773	4.1244	5.23541	5.13981	5.12836	4.07772	6.29616	4.05387	4.7785	2.71444	6.43302	3.83504	4.23917	3.79432	3.65483	5.91205	4.68527	5.33945	4.52971	5.00681	4.67636	4.63681	5.83015	5.75	4.96721	4.64253	3.86156	4.56164	4.11832	4.40826	4.69458	4.08877	3.32288	4.3777	3.50499	3.88817	5.07028	4.65113
2.15_223.1539m/z	223.154	2.15102	pos	2-Hexenoylcholine	HMDB0013162	38.6	0	-1.88269	18.3157	15.4667	17.2207	26.7946	26.8485	6.21053	18.6714	30.1678	14.5542	12.896	25.3454	18.2856	16.963	16.0186	13.2006	3.93638	9.96852	7.6372	0.482938	6.3018	2.56203	1.51224	11.8743	6.56552	1.79595	1.64629	6.70326	9.40866	6.04021	15.4138	3.52301	2.9532	15.2167	1.55095	37.8028	1.53747	3.2593	1.29685	1.10977	1.23986	0.00227686
4.55_337.2017m/z	337.202	4.55047	pos	2-Hexylthiophene	HMDB0032329	38.7	0	-0.459137	16.5001	18.3277	11.3703	15.7834	13.3329	10.3935	20.1261	27.1438	19.9047	25.4335	11.7884	15.7815	9.97901	17.3001	19.3385	5.15862	6.94453	1.88e-08	17.3277	21.5269	36.4001	11.5871	13.5775	24.5478	1.59959	40.6803	11.6253	4.35866	13.7899	3.41026	12.4217	25.8712	24.0447	15.7703	20.2611	10.8024	5.01313	8.84578	8.7719	6.10328	14.3339
3.61_201.1135m/z	201.113	3.6051	neg	2-Hydroxy-2,6,6-trimethylcyclohexanone	HMDB0037023	49.8	60.3	1.41069	1.74786	2.84346	2.35021	1.41133	2.03626	1.58457	4.60009	0.961997	1.19926	3.46402	0.739761	1.69164	0.618678	1.4055	0.411556	6.44428	4.81071	4.71433	1.03716	2.20565	2.48076	3.21737	3.871	3.28569	5.60783	2.96235	1.83564	1.40889	3.14392	0.151959	1.24617	1.32753	2.30945	0.936156	2.05918	0.171639	2.51915	1.94256	1.4598	2.61972	3.67699
6.90_242.0823m/z	242.082	6.90143	neg	2-Hydroxy-3-methyl-9H-carbazole	HMDB0033455	38.3	0	0.0105299	28.5178	9.35905	65.6906	41.5764	29.6103	26.1721	23.3675	19.9722	33.2432	6.51732	9.43034	28.5187	23.1851	73.3786	2.5514	20.4466	3.00419	69.4314	25.2591	5.74351	31.0662	47.5265	74.5152	22.2371	26.9348	59.0219	17.6869	18.4537	30.0395	19.7042	101.734	20.381	1.85062	5.79857	31.6437	36.5861	50.3984	6.39645	33.4796	35.2751	23.9046
6.64_471.3485m/z	471.348	6.63628	neg	2-Hydroxyacorenone	HMDB0030916	39.3	2.13	0.993451	62.6715	21.4089	50.8384	14.8997	39.9888	11.3631	12.1872	135.443	137.47	82.6329	99.6898	62.3848	161.115	1.88e-08	48.5772	157.558	202.756	155.395	2.90541	176.329	82.4692	91.3909	77.6712	52.2921	137.218	250.676	158.328	168.342	128.145	53.7302	81.0821	54.9464	56.9901	73.2477	105.921	59.5054	42.279	53.304	30.1226	76.2407	242.091
0.80_164.0471n	182.081	0.795417	pos	2-Hydroxycinnamic acid	306	50.2	57	-1.277	831.151	765.363	800.914	798.164	709.59	729.962	787.272	830.109	1227.26	1020.61	588.623	842.521	770.964	774.275	904.63	699.552	585.796	380.568	688.141	829.642	1088.1	915.44	670.251	514.989	699.985	1113.57	868.3	880.695	791.703	972.88	833.696	1016.03	803.59	640.681	694.076	795.695	659.188	731.171	882.091	864.975	1099.51
6.20_271.2286m/z	271.229	6.19865	neg	2-hydroxyhexadecanoic acid	34495	47.4	47	2.65748	54.0379	81.1661	30.8157	61.2318	50.5069	70.19	32.6979	50.4148	16.3579	62.6419	70.7784	54.8408	88.4154	57.8225	17.7445	38.3902	51.309	148.436	54.0934	89.0313	103.798	60.5583	37.3453	67.3345	36.2131	73.1855	14.1924	22.0721	57.6754	43.794	80.1096	49.4646	19.6661	47.1403	118.696	96.4191	195.136	84.6431	67.1579	65.0344	64.8381
4.37_342.2640m/z	342.264	4.36705	pos	2-Hydroxylauroylcarnitine	HMDB0013164	39.6	2.97	0.191818	66.027	106.993	59.7957	73.1045	59.6548	90.6146	104.149	71.6284	91.541	39.7451	22.7643	62.0717	34.6246	33.1403	24.9803	36.88	51.7309	67.9622	29.3434	20.2013	54.3828	37.091	34.7797	128.843	59.8851	21.8142	47.6681	23.2422	43.9816	30.6267	74.4554	16.0042	82.3329	28.0683	10.5892	120.471	83.7277	95.8182	98.2617	59.5852	53.6392
2.08_162.0548m/z	162.055	2.08448	pos	2-Indolecarboxylic acid	HMDB0002285	48.7	52.2	-1.26514	4.02008	3.81414	3.52099	2.20156	1.19516	5.77292	1.78116	6.37598	8.59456	5.7231	5.52278	3.79094	4.81734	0.207699	2.88706	1.78979	1.03012	4.23727	1.47958	3.42276	2.34627	9.38507	6.62724	6.50547	8.31079	1.47838	4.82429	0.959529	4.07065	2.26427	0.473194	3.28418	5.69966	4.37251	4.91879	3.32764	2.11982	3.97218	8.19857	4.44958	6.50683
4.01_345.1707m/z	345.171	4.00558	neg	2-Methoxyestrone	HMDB0000010	40.2	3.38	-0.157302	20.9661	21.6476	23.9714	22.1234	19.1183	36.2319	23.3742	18.0073	12.4298	18.5576	20.6491	21.4497	28.1803	23.361	18.2507	22.6562	22.3023	23.7614	25.0729	41.0603	22.2015	20.0641	20.9541	18.5562	27.8909	35.1056	30.3326	15.6392	23.8763	20.3472	22.4763	19.5704	19.8758	12.7073	19.038	26.3459	26.8327	26.2569	19.3919	23.0854	20.7387
3.08_271.0614m/z	271.061	3.07997	neg	2-Methoxyxanthone	HMDB0032998	38.7	0	0.786737	7.91238	5.27777	2.34058	8.31909	5.44509	3.93704	4.18925	6.91693	4.25779	3.76657	7.67855	7.91345	25.8807	20.9995	9.0835	8.87179	7.3193	5.87572	5.83972	14.7475	4.32693	5.82618	6.6076	5.35243	2.04654	10.4572	2.98275	6.99212	6.99288	13.2486	5.2224	4.01626	10.3435	2.77716	8.69787	10.8372	4.96876	2.64943	1.40031	3.49455	5.16254
4.74_378.9975m/z	378.997	4.74122	neg	2-Methyl-1,4-naphthalenediol bis(dihydrogen phosphate)	HMDB0032721	39.7	16.5	-4.43203	46.92	47.5717	45.9272	49.5783	37.6171	48.7824	49.7859	55.2263	50.0657	47.1817	37.3184	48.0128	45.1775	47.7931	59.613	38.1303	40.6046	39.1509	61.0729	27.6443	42.0044	43.8638	45.7594	48.0665	55.1726	25.2498	35.7945	46.3451	43.4325	51.2175	51.5712	31.5208	52.2169	32.4969	49.9174	54.5633	42.4667	40.4654	37.5243	43.0176	46.1089
2.26_77.0395m/z	77.0395	2.25633	neg	2-Methyl-2-cyclopenten-1-one	HMDB0031545	38.6	0	-2.1401	3.123	3.72719	1.83072	3.12565	1.16589	3.74482	3.94826	5.25419	3.3321	3.24987	4.08646	3.13353	0.852472	3.22741	5.47679	2.4818	3.91503	3.21822	2.59162	3.83199	2.3625	2.19142	2.62974	2.51366	3.20732	3.70467	2.10226	1.81261	2.82674	3.56886	2.00235	2.26854	2.22849	3.58785	3.40966	2.24128	2.92613	1.36639	3.77335	2.87217	2.72256
3.63_143.0884m/z	143.088	3.63198	pos	2-Methyl-4-propyl-1,3-oxathiane	HMDB0031572	37.9	0	-3.09696	21.4403	17.7911	22.0076	18.8398	21.0121	15.4109	18.2751	24.5406	24.3931	19.0735	20.89	21.9108	25.8821	24.2823	23.646	12.7216	19.8999	14.8669	15.9866	20.4961	16.9939	16.0791	13.1217	15.3683	11.1957	18.8701	17.6481	12.9036	17.1944	14.061	16.2372	16.2505	16.5205	19.6485	29.4664	23.3146	21.315	25.8001	22.5695	23.5086	22.9367
2.14_246.1699m/z	246.17	2.13692	pos	2-Methylbutyroylcarnitine	HMDB0000378	41.8	11.1	-0.200784	425.532	373.747	392.08	504.616	258.683	360.79	416.566	528.315	367.764	469.706	266.578	421.956	362.683	581.15	630.94	219.261	285.581	164.465	262.108	351.239	242.761	294.32	212.276	333.024	349.739	406.905	372.463	568.209	366.419	998.451	616.821	266.31	529.261	375.671	280.528	315.378	392.022	327.206	434.068	371.506	496.62
4.44_158.1536m/z	158.154	4.44038	pos	2-Nonenal	HMDB0031269	39.3	2.25	-2.76087	366.177	298.707	391.846	382.11	356.36	410.851	357.545	397.158	372.633	301.292	336.67	371.895	386.493	372.804	437.498	279.199	269.99	330.234	318.029	295.392	277.379	305.811	261.704	334.441	245.999	349.18	351.355	270.312	299.953	239.903	300.667	326.201	293.348	266.117	461.778	326.1	307.884	277.665	311.48	269.351	326.233
4.08_199.0801m/z	199.08	4.07958	neg	2-Pentylthiophene	HMDB0040240	37.6	1.6	1.9416	5.07138	7.62672	5.30645	7.95748	4.66799	4.73998	5.74428	5.03867	5.28731	4.50297	3.945	5.1638	5.8411	6.60587	2.63382	3.87735	4.19012	4.3784	7.1526	5.43896	3.94207	3.72892	3.49645	2.65186	3.74813	5.80518	7.9493	2.77195	4.4647	4.04282	4.19725	5.11276	4.50388	4.44301	5.26647	5.38723	5.17288	4.16898	4.77688	5.66739	6.07936
3.30_351.1562m/z	351.156	3.30153	pos	2-Phenylbutyric acid	HMDB0000329	39.3	0	-1.54891	10.8074	30.5993	7.09675	15.8916	16.5516	4.65096	26.7884	1.62334	1.88e-08	1.85672	9.22299	10.1552	1.01651	11.0189	15.2037	6.16484	5.51753	28.0513	20.1609	11.7846	55.5281	34.7358	31.1618	37.7325	1.88e-08	0.255648	5.44186	1.88e-08	15.8893	1.69592	0.459848	3.94555	0.591981	10.9907	8.35588	0.887194	12.9489	14.617	15.8605	25.9618	18.266
3.46_329.2436m/z	329.244	3.4566	pos	2-trans,4-cis-Decadienoylcarnitine	HMDB0013325	38.9	0	0.318343	4.70092	4.50383	8.92855	2.71112	5.64503	1.23185	4.95039	5.39333	5.00239	3.14694	5.7923	4.71011	5.36443	4.53005	6.54745	1.64329	9.56608	0.864843	4.4175	12.1957	2.35872	2.79518	8.05005	6.37147	7.64743	3.40801	4.08292	7.43598	5.3829	3.862	3.34196	2.15637	5.80844	2.96028	10.992	8.95673	8.3486	3.78307	13.9239	6.32077	17.1253
9.47_311.2745m/z	311.275	9.46982	neg	3-(10-Heptadecenyl)phenol	HMDB0038525	37.5	0	0.237639	16.2843	12.5261	24.2463	17.8419	19.4794	21.4587	19.0522	5.23412	6.36076	14.8997	15.7527	15.0123	5.8881	10.571	11.9675	26.7062	12.5008	15.7537	12.0449	19.8314	11.6255	23.1886	29.7513	26.3633	14.9025	19.7252	17.4814	8.63477	18.7163	26.77	15.9542	11.4045	7.67452	5.49426	4.30669	2.65918	46.0103	31.5648	30.0997	27.4451	23.1006
2.03_147.0451m/z	147.045	2.03452	neg	3-(3-Hydroxyphenyl)propanoic acid	HMDB0000375	39	0	-0.536376	2.90746	2.26939	1.72012	2.73386	1.88263	2.47619	3.01673	2.56242	3.6404	3.69616	3.62651	2.95474	3.47557	3.19531	3.62883	1.77858	2.32841	2.58311	2.75847	3.60917	3.308	2.94558	2.51342	1.14769	1.9244	1.6969	2.21933	1.59875	2.26152	1.45989	2.5236	2.85924	2.12927	2.03082	2.39012	3.23758	2.28623	2.10038	2.06152	2.43899	1.68491
4.30_250.1209n	233.118	4.29625	pos	3,4-Dihydro-6-hydroxy-2,5,7,8-tetramethyl-2H-1-benzopyran-2-carboxylic acid	HMDB0038804	45.8	36.9	1.5706	22.2189	32.176	17.8644	19.5693	19.8178	18.5946	18.3403	25.0403	29.8889	18.9616	26.085	22.8392	26.1355	18.7903	25.692	15.5095	11.4115	13.6572	12.6994	12.2128	15.2883	13.4895	8.13131	11.2493	11.7244	14.736	14.0038	10.8164	12.8306	13.7387	10.1975	15.1008	12.0115	13.0123	17.0259	15.4209	15.76	17.4304	15.2628	17.1648	9.60755
4.58_478.1971m/z	478.197	4.57853	pos	3,5-Pyridinedicarboxylic acid, 2,6-dimethyl-4-(3-nitrophenyl)-, methyl 2-[methyl(phenylmethyl)amino]	1506	40.4	6.96	-0.314927	179.912	273.709	106.6	263.294	81.5251	64.1849	79.9201	68.4354	33.6538	137.908	209.373	180.221	72.4557	567.002	527.649	480.274	80.3435	135.96	469.107	439.285	474.455	364.919	159.536	288.459	73.4735	247.119	106.713	40.5136	259.415	489.411	170.867	461.85	38.7945	83.3298	119.08	78.9887	434.827	453.089	364.832	450.953	508.731
4.62_253.1435m/z	253.144	4.62093	pos	3alpha-Hydroxyoreadone	HMDB0036047	47.3	44	0.399258	21.5107	13.9332	18.7082	6.42376	16.2415	30.8398	15.9237	14.5222	16.6024	19.0106	28.5325	21.9635	33.2228	28.3197	50.2859	12.9256	12.9806	30.439	24.0985	25.149	30.8554	38.529	33.7805	8.64494	20.595	17.5142	17.3332	20.7938	21.5917	24.7396	9.04226	19.1933	21.6205	14.5053	6.49997	13.108	17.0767	5.33855	14.9873	15.1294	8.86941
4.21_384.2741m/z	384.274	4.21087	pos	3b-Allotetrahydrocortisol	HMDB0000314	38.8	0.107	-1.00137	33.0117	42.7602	23.6141	51.4965	55.4137	30.7222	45.3627	35.258	33.7136	31.7025	12.2874	31.8751	25.3615	18.6567	20.8735	36.8213	48.5032	44.8561	35.1019	28.6063	44.8687	39.4384	38.2371	48.263	23.2857	19.6404	37.1964	21.8885	34.0234	26.9504	24.791	15.8186	28.7664	40.8367	16.3397	46.5788	40.8279	58.461	35.3698	33.6313	39.9831
5.12_251.1279m/z	251.128	5.11688	pos	3-carboxy-4-methyl-5-pentyl-2-furanpropanoic acid	HMDB0061643	41.1	14.9	0.353635	24.3344	19.4987	31.6323	13.3296	23.3156	12.6245	17.3773	38.6691	5.42507	37.0713	22.921	24.3559	19.5389	81.0571	8.39323	19.1676	21.3415	17.3044	23.1245	18.3885	25.5665	5.32803	8.40412	38.0833	19.4723	16.7668	21.1807	2.01328	21.6052	20.0241	7.92021	30.5946	18.1903	17.6057	1.88e-08	10.2311	19.9516	11.3725	12.8504	20.5644	16.0546
8.39_297.2803m/z	297.28	8.3922	neg	3-Cyclohexyldodecane	HMDB0036345	39.4	0	1.54062	421.479	373.755	410.116	400.302	385.973	432.159	524.507	388.541	487.914	496.037	475.984	420.482	342.506	402.754	429.05	462.651	515.749	363.07	359.822	319.494	398.165	356.932	439.609	387.595	425.829	327.042	433.75	406.392	403.436	497.686	374.95	455.919	285.478	375.473	426.449	473.188	219.082	264.866	366.78	327.663	369.906
0.60_146.1169m/z	146.117	0.60165	pos	3-Dehydroxycarnitine	HMDB0006831	37.3	0	-4.52414	16.9505	18.1009	7.7176	28.0306	18.2132	26.0644	24.5011	13.2875	17.2922	13.1345	8.36163	17.6168	18.7188	17.9373	13.5947	5.48831	5.95112	10.4782	6.15546	5.6564	15.2128	16.0883	9.07329	15.0007	6.83993	8.35579	12.0878	6.54766	10.6576	16.0118	21.0767	7.86715	34.0053	3.61747	15.4963	12.8945	6.53059	8.31222	17.2843	11.9384	7.80509
12.89_313.0783m/z	313.078	12.8866	neg	3-Deoxy-D-glycero-D-galacto-2-nonulosonic acid	HMDB0000425	38.9	0	2.64562	2.68933	2.48551	1.54243	2.62739	9.94465	7.69364	2.03235	2.65809	4.88889	0.208961	3.34742	2.86862	1.88e-08	1.88e-08	2.15428	8.75527	11.3061	2.00054	0.557373	1.88e-08	1.88e-08	0.283829	0.767477	1.88e-08	1.96536	1.88e-08	1.88e-08	0.357205	2.62764	9.86432	19.7196	0.493428	2.96662	0.517523	2.47725	0.754038	1.88e-08	1.76437	4.06744	2.08283	6.24234
4.38_188.9978m/z	188.998	4.38157	neg	3-Hydroxy-4-aminopyridine sulfate	HMDB0061120	41.2	19	1.13498	34.4164	30.8213	34.4688	36.4913	35.1693	34.0929	35.5061	29.1429	30.2725	30.9921	36.0917	34.9404	41.7286	35.7904	38.2597	35.4091	30.034	29.7574	41.2577	31.2842	28.5216	38.1512	35.5458	40.9193	44.0813	27.3851	30.4546	26.3741	34.8488	39.3555	43.5136	33.7617	33.7981	39.0227	35.2138	35.7798	40.1782	41.2024	40.3781	33.8777	38.706
4.79_311.1854m/z	311.185	4.79355	pos	3-Hydroxy-6,8-dimethoxy-7(11)-eremophilen-12,8-olide	HMDB0040756	43.2	23.6	0.355243	51.8732	28.1685	65.4912	46.219	56.6144	66.0518	42.1661	25.6045	51.8342	36.4401	78.9568	52.6513	86.1016	68.7415	38.7428	66.6059	43.0959	56.9386	71.2329	33.9831	48.6181	42.3981	42.6852	47.4644	42.6442	83.5094	49.2964	79.4765	55.5078	60.9354	32.0383	36.2582	34.9898	47.6363	80.97	54.803	62.1596	72.7084	58.7696	67.7047	41.8884
4.36_253.1448m/z	253.145	4.35957	neg	3-Hydroxy-beta-ionone	HMDB0036821	40.8	18.7	1.09309	1.13287	1.88e-08	1.88e-08	1.08055	1.50485	1.41675	1.9352	0.477645	1.88e-08	2.90238	0.882463	1.10039	5.17322	1.88e-08	1.88e-08	1.9729	2.61051	1.76079	0.899742	1.6394	1.1679	3.4118	0.557027	0.252675	0.26604	1.5818	1.47428	0.408118	1.36896	0.256822	3.3278	4.0618	1.97908	1.88e-08	1.88e-08	0.364426	5.92943	3.59109	0.269779	1.07184	3.55728
3.70_332.2432m/z	332.243	3.7027	pos	3-hydroxydecanoyl carnitine	HMDB0061636	38.9	0	0.102299	2.39093	2.38004	1.89965	1.18859	2.97153	2.12004	1.59454	3.18509	5.07771	0.829532	1.88e-08	2.42319	5.28638	0.898186	2.53371	1.88e-08	1.64614	1.88e-08	0.724183	1.88e-08	1.28455	1.88e-08	1.88e-08	3.21114	1.88e-08	1.88e-08	1.88e-08	1.88e-08	0.586289	1.88e-08	1.88e-08	1.88e-08	1.88e-08	2.64896	1.0054	2.31758	0.729509	3.80343	2.23055	4.61851	1.30006
3.94_229.1435m/z	229.143	3.94177	pos	3-Hydroxydodecanedioic acid	HMDB0000413	48.3	44.7	0.108098	4.47039	5.67831	5.85281	6.1336	5.42944	3.84475	4.62292	4.27514	2.21306	5.02515	3.60892	4.37141	3.30035	4.74464	5.0357	3.26907	2.09802	3.2525	3.70541	2.02212	2.15572	2.6091	3.4823	9.55636	1.19158	4.8419	2.04228	0.197945	2.97348	1.59528	3.08602	3.04742	1.93319	6.53485	4.02278	2.18445	5.35625	7.42142	2.68765	3.41457	8.07401
6.40_596.4125m/z	596.413	6.40417	pos	3-hydroxyhexanoyl carnitine	HMDB0061633	39.3	3.61	1.51263	149.105	80.3952	110.723	78.8542	269.874	419.702	184.953	86.7549	44.028	76.5565	77.6574	142.753	249.101	120.889	114.149	262.02	222.303	359.859	108.556	64.8893	149.46	48.5629	104.104	104.796	238.141	61.1448	75.7912	287.271	163.261	333.784	107.381	65.5136	220.427	123.995	48.3778	233.739	149.446	133.009	53.6333	55.5465	91.3709
3.47_286.2011m/z	286.201	3.47068	pos	3-hydroxyoctanoyl carnitine	HMDB0061634	39.3	0	-0.763985	32.7044	50.2883	47.3071	27.2329	20.5129	17.7937	62.4293	30.4509	35.6399	17.3816	17.3199	32.0527	21.4206	30.3438	28.5295	6.95296	24.8463	6.13052	12.8147	10.4395	10.7449	22.2342	15.5805	33.1757	19.835	6.11159	21.9801	11.2989	14.5135	9.84568	31.7596	6.37249	17.0574	22.5987	16.354	29.0472	38.4895	16.7997	21.3194	29.2688	19.6059
5.47_579.3910m/z	579.391	5.47468	neg	3-hydroxyropivacaine	HMDB0060962	39.5	1.64	-0.934796	13.8642	1.88e-08	11.073	2.0433	15.2008	85.6859	1.88e-08	27.3901	1.88e-08	1.88e-08	1.88e-08	11.7089	7.16056	13.2156	1.88e-08	2.85346	8.97657	9.67282	1.88e-08	154.89	1.88e-08	8.52052	1.88e-08	2.31471	6.28177	52.9293	1.58739	9.61015	17.1758	1.88e-08	1.88e-08	11.6944	21.2162	9.48949	4.5804	1.25434	1.88e-08	5.26359	1.88e-08	1.88e-08	9.51164
12.24_201.1117m/z	201.112	12.2439	pos	3-Hydroxysebacic acid	HMDB0000350	43.5	21.7	-2.02635	563.388	443.092	504.91	534.149	537.84	639.173	548.632	604.757	633.596	563.108	551.802	573.535	590.846	497.803	659.316	455.263	463.787	426.917	474.049	507.121	413.861	386.521	411.863	478.23	408.581	424.439	450.103	437.207	450.522	397.099	450.376	493.348	566.703	391.795	616.063	530.859	440.099	487.411	459.041	457.399	518.599
3.08_173.0815m/z	173.081	3.07562	pos	3-Hydroxysuberic acid	HMDB0000325	39	4.38	3.24046	24.0614	19.7193	39.5908	22.3558	40.3703	24.2599	20.8378	21.1221	25.3433	17.0181	18.463	24.6464	22.3755	24.5044	23.0138	8.4383	5.6183	7.55034	8.32638	5.35459	6.72521	5.39789	4.2756	6.69381	6.85927	6.93984	7.28914	7.38421	7.12476	8.52953	8.5796	8.34712	8.66088	15.4675	14.3582	7.94394	8.22577	10.0047	7.05931	8.68259	6.32305
3.94_481.2075m/z	481.208	3.94192	neg	3'-Hydroxy-T2 Toxin	HMDB0036601	38.7	2.57	-0.868762	19.9539	27.9297	20.1789	40.5736	17.5063	55.9336	14.809	28.9199	6.66104	8.95352	8.22467	19.3656	18.1013	12.8037	3.96791	24.5787	29.849	36.4775	19.3162	106.064	12.8045	13.128	5.47764	4.80511	14.4801	36.535	46.4197	15.2172	25.2665	4.58149	37.5928	33.2538	55.8319	17.2265	60.912	45.6037	12.4143	21.282	3.39511	18.0746	21.2135
3.96_183.1392m/z	183.139	3.96292	neg	3-hydroxyundecanoic acid	HMDB0061654	38.8	6.78	0.71653	1.5112	3.72339	1.76563	5.46664	1.701	1.45069	0.638505	0.651579	0.225752	1.45679	0.183609	1.32563	0.284175	0.233368	0.592124	7.19555	2.6155	4.86979	1.95443	0.69424	4.33413	4.2354	2.20034	4.36294	5.39834	0.970359	0.740728	3.38389	3.02505	1.88e-08	1.88e-08	2.27758	3.43837	2.05567	1.18629	0.288522	1.79413	1.82467	0.714874	0.709156	7.17877
2.09_338.0872m/z	338.087	2.0947	pos	3-Indole carboxylic acid glucuronide	HMDB0013189	37.5	5.37	0.455415	13.6528	1.25606	10.4321	34.9455	7.29026	3.53206	90.7976	0.249081	1.88e-08	48.3204	0.536555	14.5223	0.217465	3.55893	2.87764	14.5646	21.2947	30.2741	3.27765	3.37275	2.78585	1.5219	7.9182	119.134	11.8668	10.8903	83.0254	0.225447	23.921	2.60816	36.5258	2.99077	32.275	14.8727	64.8943	2.09482	67.3105	9.82559	2.23563	125.408	13.1182
3.13_205.0738n	206.083	3.13198	pos	3-Indolehydracrylic acid	HMDB0059765	48.9	50.3	-0.367471	82.2005	63.7666	85.8108	108.084	60.4356	68.731	64.0127	92.3417	86.8459	76.4292	81.6274	83.3662	81.9536	110.405	112.204	76.2726	99.9219	92.3182	61.8061	39.1606	55.2578	68.5813	72.2112	51.8891	92.7805	116.846	69.6894	85.6501	78.5939	122.74	142.02	77.828	130.037	79.0999	79.583	61.0697	59.1342	70.539	90.4129	70.76	57.5971
3.76_188.0719m/z	188.072	3.76393	neg	3-Indolepropionic acid	HMDB0002302	56.3	93.9	1.07638	2.87876	1.88e-08	3.59188	5.27793	1.88e-08	8.96539	2.92696	2.26826	1.4509	1.88e-08	5.35574	3.07068	2.31161	3.72648	5.63152	1.88e-08	6.77806	4.39055	1.88e-08	16.0145	2.11314	0.63893	6.47145	1.73941	0.615495	10.9235	3.33097	3.89287	4.68417	2.47011	4.83038	6.64452	5.07232	4.9951	5.52541	0.989112	14.1399	2.64753	17.8121	6.29356	5.22143
2.65_428.2024m/z	428.202	2.64947	pos	3-iodo-octadecanoic acid	LMFA01090040	37.7	0	0.945263	2.14346	2.8848	3.00662	1.67296	1.95892	2.23097	8.18086	1.4218	1.81383	1.88e-08	2.0036	2.06236	1.88e-08	0.711594	1.86686	1.88e-08	5.51803	1.27393	1.80726	0.224302	1.84547	4.14416	4.73271	8.82048	1.88e-08	10.7207	1.88e-08	1.88e-08	2.66194	0.842091	5.82149	3.17114	6.44039	1.57634	3.32439	3.26593	6.05786	1.88e-08	1.93085	5.97806	1.03179
2.46_553.3112m/z	553.311	2.46183	pos	3-keto Fusidic acid	HMDB0060745	33	0	-4.46657	2.00133	1.92329	2.56694	2.45672	1.81811	2.0948	0.644542	0.978924	0.883242	1.76703	2.44861	2.04723	1.77794	2.26769	1.17022	1.14654	2.36828	1.37466	2.37585	2.18525	0.62004	1.8142	1.19083	0.353079	1.54833	2.42062	3.20395	1.44238	1.61362	2.1603	2.06184	3.78137	2.69015	0.604424	1.73997	2.00245	1.80565	0.609347	0.556196	2.97816	1.63777
2.80_361.1391m/z	361.139	2.79617	pos	3-Methoxytyramine-βxanthin	64466	39.8	9.03	-0.742134	14.2766	13.588	10.6412	16.3268	20.9039	13.5088	17.6222	8.05828	1.70751	16.2169	8.7109	13.9026	7.7743	32.2473	23.9301	18.9948	14.9017	11.9377	34.0673	27.225	41.1672	27.4937	26.7284	78.0701	16.3306	35.5017	8.34828	6.74729	25.2363	26.4411	26.1832	22.1948	10.0339	7.24506	29.8268	14.2198	22.9122	40.1765	22.6427	29.6916	38.0719
8.54_163.1492m/z	163.149	8.54485	neg	3-Methylcyclopentene	HMDB0031544	38.6	0	-0.386976	2.78073	1.8281	1.96431	3.06904	3.3307	4.9116	3.28217	2.13551	0.875495	1.71934	2.88465	2.26205	1.88e-08	1.73848	1.88e-08	4.06152	1.78595	2.03809	2.95954	7.26214	4.57894	5.95565	6.97814	4.02225	1.13824	2.48096	5.29334	1.58702	3.82571	6.25517	1.88e-08	5.71375	2.39978	6.24951	1.56042	0.58914	5.5747	3.36016	8.16801	1.58474	5.66181
3.24_315.1351m/z	315.135	3.24428	neg	3'-N'-Acetylfusarochromanone	HMDB0037499	39.3	0	0.168842	16.7552	26.1279	16.51	21.163	24.5961	10.091	15.9998	10.3774	4.83145	12.8234	14.0923	16.6553	8.98518	29.028	31.306	20.2477	33.046	26.3607	18.1065	15.0164	18.4032	13.2381	31.2023	23.3005	19.5343	19.1437	12.3853	26.0038	22.8391	20.4341	71.3329	23.2029	9.27714	9.89438	7.50151	12.291	19.0249	63.0802	27.6344	24.6974	35.0865
4.15_471.1761m/z	471.176	4.15418	pos	3-Oxo-carbofuran	HMDB0032776	38.8	0.234	-0.291872	49.1776	121.317	43.8044	103.451	69.8253	24.9343	32.5908	22.3537	14.6867	26.1998	48.1057	47.6976	19.7076	48.1568	73.7301	55.9691	54.6713	42.8857	64.0799	60.0878	66.9055	54.3001	29.5247	13.1746	17.6916	20.0106	50.8276	2.78712	41.1314	55.5724	37.7297	43.1304	12.0304	89.1326	75.0428	37.6654	50.6686	54.4318	61.8428	88.1776	41.1416
4.23_424.3055m/z	424.306	4.22505	pos	3-Oxocholic acid	HMDB0000502	45.1	37.7	-0.545494	52.0359	91.9954	8.17641	101.256	19.7476	236.097	27.6899	16.3335	7.88784	18.0083	5.4059	52.6323	48.1579	2.33224	137.44	359.158	70.6368	123.977	7.18331	28.6391	5.37283	3.61796	4.42337	35.1929	64.1797	11.3259	82.3631	3.51824	56.3024	4.29701	6.33218	3.82471	76.224	52.3104	13.421	102.971	53.1339	139.076	12.8521	24.1903	219.676
0.76_146.0213n	191.02	0.763583	neg	3-Oxoglutaric acid	HMDB0013701	47.4	39.5	-1.37519	164.532	185.998	161.321	169.031	166.834	219.22	147.314	133.423	146.848	178.837	97.0209	160.293	104.045	237.79	178.725	129.517	119.296	169.32	209.627	149.877	132.226	213.985	143.582	122.315	77.4204	154.785	136.187	102.457	139.793	114.749	106.288	92.1803	145.317	112.496	123.078	131.455	132.583	138.715	175.431	156.04	169.882
2.26_180.0653m/z	180.065	2.26113	pos	3-Succinoylpyridine	HMDB0000992	41.2	12	-1.04444	37.0998	28.2876	33.1867	26.2691	17.0219	34.5025	43.216	50.4392	36.5604	34.5249	44.0678	37.1494	15.5636	84.5105	53.1559	40.0344	26.418	27.9856	33.8229	52.506	35.4338	44.4376	59.5321	22.1445	54.0583	56.7914	47.3213	57.1734	45.5817	84.7314	45.1901	55.1689	86.5103	37.2996	28.6839	37.4237	35.1275	34.059	38.3757	42.6158	19.6053
2.49_835.7139m/z	835.714	2.48782	neg	3Z,6Z,9Z,12Z,15Z,19Z,22Z,25Z,28Z-Hentriacontanonaene	LMFA11000016	37	0	1.48088	68.0573	83.2041	54.3962	75.3734	47.0194	56.7133	67.8768	66.2697	67.0679	79.7044	90.252	68.5931	58.191	88.2408	66.632	73.6974	83.8641	81.0522	68.8847	90.1633	82.7508	57.0568	141.721	93.1266	73.3555	67.7462	52.8504	71.8999	85.4563	88.4974	118.118	55.2235	88.9358	90.9358	74.7226	71.8391	57.1958	62.7451	65.551	59.2912	67.0241
1.18_387.1764m/z	387.176	1.18442	pos	4-(Nitrosoamino)-1-(3-pyridinyl)-1-butanone	HMDB0062376	38.8	0	-2.97355	9.15497	9.93133	2.23423	9.63596	5.84043	3.38809	8.63562	17.6906	4.95814	9.77939	15.3471	8.63958	1.88e-08	0.132492	32.4651	15.7804	5.56847	4.48323	32.8131	35.8231	13.1714	15.994	2.05533	6.94323	7.46373	2.80721	1.88e-08	0.245607	11.2494	11.7103	7.33902	9.93336	5.61575	13.1368	45.7885	24.2201	45.4094	31.1364	28.5297	41.3702	4.92698
5.04_249.1500m/z	249.15	5.03703	neg	4,11,13,15-Tetrahydroridentin B	HMDB0036150	41	11.5	1.53993	2.84464	4.81164	1.51367	4.45157	1.88e-08	1.88e-08	2.12787	2.12165	2.86164	1.88e-08	3.48128	2.72702	8.32782	1.63352	2.71502	1.34716	1.04565	3.42907	1.60623	2.04492	2.0918	3.13525	3.1	2.29635	1.3194	4.12536	5.37429	3.33465	2.40438	1.81558	4.85007	3.71962	1.28397	3.58101	4.41709	3.29597	2.91805	3.55072	1.88e-08	5.07493	4.62025
3.09_366.1766m/z	366.177	3.08963	pos	4,4'-Thiobis-2-butanone	HMDB0037155	38.5	0	-0.316216	3.5265	4.66053	2.48959	6.04242	3.32509	2.27027	7.18639	5.92313	0.889353	1.27722	2.89567	3.38696	3.6171	1.70754	4.31864	6.06298	3.99995	4.87248	3.80091	5.75499	3.19622	4.13988	3.45861	11.5191	3.29028	13.9146	4.42706	0.941155	4.93692	1.85142	3.14511	6.80068	5.97764	4.70862	8.03989	3.39809	4.01058	7.58485	8.61016	4.83658	4.57142
2.55_170.0967m/z	170.097	2.5514	pos	4-Aminobiphenyl	HMDB0013195	39	0	1.47912	11.2505	10.7698	9.51803	10.3414	14.3944	12.3793	10.4999	10.8425	11.2754	9.79799	10.6631	11.4028	11.5028	10.6367	13.1007	8.25839	7.72586	7.37542	8.88259	8.18595	7.69681	7.50068	7.22971	6.31767	7.55208	8.07883	10.1447	6.91166	8.24066	8.23151	9.84109	9.58418	10.4758	9.78591	12.8589	8.85055	9.13321	9.94117	9.0428	8.21721	8.51824
3.63_184.1151m/z	184.115	3.63198	pos	4-Butyl-5-propylthiazole	HMDB0040067	36	0	-1.78963	48.1231	43.4642	49.953	43.2718	48.0892	36.065	38.6458	55.5139	50.115	46.3115	46.6762	48.6583	56.4081	53.9598	51.2531	31.95	41.8688	31.9995	38.3625	44.0134	39.3943	40.5934	31.3583	39.6106	28.9138	44.7833	40.7583	33.545	39.6698	32.1546	36.2294	36.8855	39.5452	45.5474	64.4318	50.7573	49.3353	53.7314	49.9078	49.6715	51.359
3.07_591.1721m/z	591.172	3.0698	neg	4-Carboxynevirapine	HMDB0060759	38.2	0	-4.24186	2.20923	1.4101	0.872663	1.71937	1.1424	0.855861	0.461442	3.43403	2.02975	3.95829	4.26782	2.30517	5.21309	2.1141	2.25776	1.88e-08	1.10233	0.635684	1.42986	4.66219	1.10848	0.624071	0.935734	1.88e-08	0.73754	3.62595	4.73247	0.481269	1.57238	2.95317	0.288906	2.77312	2.96684	0.619495	2.80951	5.71167	0.827383	0.760212	2.04745	0.815446	0.917198
1.75_181.0063m/z	181.006	1.7532	neg	4-Chloro-3,5-dimethoxybenzaldehyde	HMDB0040932	34.9	0	0.371028	65.3589	61.6356	62.2739	62.6345	63.4165	59.6868	66.0805	68.0441	66.382	65.8227	66.1582	67.4405	74.2022	71.5525	69.2333	68.6217	73.7594	72.6176	65.0275	47.9988	57.5548	61.2566	71.2414	67.5411	95.7093	67.9097	60.2121	73.568	70.2269	94.7519	78.7007	67.4748	36.2163	75.1151	71.1276	92.6427	124.172	67.0542	77.0679	77.604	80.7098
15.04_248.9734m/z	248.973	15.0354	neg	4-Chloro-5-sulfamoylanthranilic acid	HMDB0060761	32.4	0	-3.20718	214.96	218.905	219.493	198.366	200.676	216.239	220.181	218.269	224.003	215.835	216.263	218.571	216.922	205.037	236.727	191.329	190.602	179.821	228.996	179.582	187.715	226.018	202.902	213.835	247.448	168.263	188.707	233.185	208.036	226.965	251.186	178.279	234.697	244.29	247.33	239.943	265.232	191.563	233.165	232.525	223.775
3.41_121.0657m/z	121.066	3.40995	neg	4-Ethylphenol	HMDB0029306	41.5	10.7	-1.83532	95.0083	94.4052	28.9326	126.145	60.699	42.423	194.876	105.13	76.7907	119.746	57.8346	95.5065	3.48839	370.15	15.2128	34.5895	56.782	82.9261	103.559	79.9679	6.19159	20.2103	92.8275	86.2366	33.8557	86.668	129.578	36.432	64.6942	91.4941	170.617	122.481	77.2339	400.715	35.9701	156.437	173.996	81.1245	267.839	277.478	131.965
1.72_146.0596m/z	146.06	1.7209	pos	4-formyl Indole	96392	53.9	75.3	-2.79802	191.348	189.462	212.612	228.273	186.559	187.497	179.202	163.338	218.152	202.621	187.735	195.784	212.417	171.515	184.882	146.607	229.198	164.083	299.044	177.45	205.645	220.776	243.464	225.342	142.027	189.201	148.543	211.434	198.599	194.298	238.483	182.219	210.306	192.684	166.654	133.181	127.426	153.503	174.536	173.039	158.836
4.23_121.0293m/z	121.029	4.22973	neg	4-Hydroxybenzaldehyde	HMDB0011718	57.5	94.9	-1.58863	50.7287	53.8514	29.0102	87.6099	53.5266	27.6251	43.7406	72.2047	48.2898	50.7604	24.3887	47.6834	22.6358	54.8303	77.7764	61.4313	20.9256	37.7235	61.6113	52.8827	63.1618	71.8674	42.0769	30.7927	28.7095	47.729	55.21	40.8639	45.0164	29.895	51.3996	43.4931	36.7387	70.4639	89.8606	64.3157	26.0942	31.461	61.6961	20.6449	45.5805
5.08_201.1139m/z	201.114	5.08137	neg	4-Hydroxynonenal	HMDB0004362	38	2.98	4.17357	20.5818	14.379	33.6141	32.1953	29.7761	7.81974	17.6004	24.3573	14.9823	36.8904	15.8789	21.2175	20.0923	16.6728	11.6895	15.0359	14.5187	19.8451	9.91946	19.2765	23.7881	23.9587	24.6214	13.5212	15.1058	10.1234	6.50158	6.73236	14.8909	15.1008	15.9266	13.4105	19.896	14.5177	25.3478	13.9187	20.3018	9.9078	23.7714	20.8751	12.5326
2.08_163.0395m/z	163.039	2.07918	pos	4-Hydroxyphenylpyruvic acid	HMDB0000707	41.7	14.1	2.69822	7.32391	11.5222	2.3657	10.5784	2.92181	10.5355	7.6919	11.0589	8.27875	7.33492	6.47142	7.55264	7.00432	2.57411	12.4794	2.30226	0.906022	1.29948	2.21849	3.97346	1.1727	2.46179	0.810972	0.409962	3.50905	1.42014	1.7162	2.85188	1.85962	0.892559	3.23691	2.60862	2.04315	0.765421	1.86909	2.27108	0.780049	2.36946	0.981775	2.39987	3.80236
14.84_353.2469m/z	353.247	14.8416	pos	4-Methyl-1-phenyl-2-pentanone	HMDB0031569	37.7	1.63	-1.58237	71.1304	57.3885	60.5589	32.2714	89.9647	90.4919	45.4758	28.3953	79.5336	48.2408	72.0806	72.4481	83.2301	77.753	33.8247	62.9485	76.735	42.9229	85.7272	37.6817	87.7688	76.2095	79.6844	64.8561	36.9396	59.172	54.9175	63.0801	63.6499	39.1264	116.034	67.8773	96.5093	102.953	52.3407	50.7837	104.722	74.0761	69.5475	44.7329	28.1643
3.57_107.0487m/z	107.049	3.56973	pos	4-Methylcatechol	HMDB0000873	38.1	0	-3.51132	6.48706	15.1801	1.88e-08	9.95679	1.60573	7.86115	10.3326	12.8882	6.35101	7.15858	5.23556	6.75432	7.00405	0.985021	8.38717	1.88e-08	1.88e-08	1.88e-08	1.88e-08	1.88e-08	1.88e-08	1.88e-08	1.88e-08	1.88e-08	1.88e-08	1.88e-08	1.88e-08	1.88e-08	1.88e-08	1.88e-08	1.88e-08	1.88e-08	1.88e-08	1.88e-08	1.88e-08	2.05793	1.88e-08	1.22935	1.88e-08	1.88e-08	0.956053
3.97_395.2075m/z	395.207	3.96992	pos	5-(2,3-Dihydroxy-3-methylbutyl)-4-(3,4-epoxy-4-methylpentanoyl)-3,4-dihydroxy-2-isopentanoyl-2-cyclopenten-1-one	HMDB0030082	40.6	10.1	2.51905	10.2701	0.835376	0.65289	0.248732	0.937957	0.441153	147.825	1.88e-08	1.88e-08	0.801169	0.766062	10.9364	0.106125	0.246004	0.659079	1.88e-08	1.88e-08	6.92998	1.88e-08	1.88e-08	1.88e-08	1.88e-08	19.7659	290.439	0.41177	1.88e-08	1.88e-08	1.88e-08	21.1698	1.88e-08	1.88e-08	0.580592	1.88e-08	9.32281	0.621299	1.88e-08	1.12891	0.547344	1.87487	2.07244	50.2705
0.54_248.9606m/z	248.961	0.537583	neg	5-(4-Chloro-3-hydroxy-1-butynyl)-2,2'-bithiophene	HMDB0033269	32.7	0	0.471625	905.501	882.562	944.061	882.268	827.915	874.378	886.041	944.043	1053.23	1170.68	851.9	920.031	862.161	822.184	849.31	926.305	706.809	617.753	829.316	764.314	712.078	823.153	502.203	714.392	917.224	458.153	621.529	909.592	758.721	875.287	928.109	633.181	850.44	768.135	782.83	889.358	837.052	650.212	789.042	748.93	827.946
1.43_440.1662m/z	440.166	1.43058	pos	5,10-Methylene-THF	HMDB0001533	36.2	0	-3.3271	5.02247	6.04981	2.17807	9.2589	3.37823	3.85999	2.68643	2.25403	5.55648	12.7304	3.44356	4.70775	1.3529	3.65269	5.72879	0.299437	2.18493	1.88e-08	2.14179	3.0321	2.71393	1.54203	1.07167	1.88e-08	5.01293	7.15159	2.15079	4.43228	2.78537	3.89398	1.56801	1.82175	0.775742	3.40396	2.03306	4.79358	1.76436	2.40865	2.2721	0.766389	3.67687
8.81_205.1967m/z	205.197	8.81018	neg	5,10-Pentadecadien-1-ol	HMDB0031111	37.6	0	2.3965	42.7031	36.3922	57.5404	30.6179	38.6673	48.6657	35.9481	36.0231	21.3599	88.6777	53.0387	42.1698	47.2711	34.1506	40.2179	42.2565	26.3123	40.5151	45.1274	85.4526	29.4104	64.2945	60.7009	60.4312	25.3831	121.582	22.6887	51.2722	50.9904	33.3541	21.2131	18.4722	51.0359	29.5274	30.8579	13.8632	31.9585	56.7877	99.9603	81.1908	25.3181
3.62_401.2178m/z	401.218	3.61527	neg	5,7-Megastigmadien-9-ol glucoside	HMDB0041044	39.8	6.79	-0.830996	6.47034	14.7825	2.59258	12.4468	3.04043	8.74312	4.06297	6.53299	3.02308	12.0185	2.30695	6.07751	5.89498	0.969653	7.26427	7.6529	11.3238	14.0341	13.0036	12.542	7.09241	7.78722	5.2612	4.20201	12.8739	12.1254	16.3696	14.9035	10.3807	2.61808	6.95304	17.2802	5.59781	1.47907	9.47286	8.66959	12.5028	4.82543	7.20519	4.79493	19.3653
3.10_155.1062m/z	155.106	3.10368	pos	5,7-nonadienoic acid	LMFA01030450	49.5	53.7	-2.85126	14.6276	17.8528	15.0606	17.5276	14.6081	11.119	13.8	15.9098	11.5606	11.5374	14.2942	14.6071	16.189	16.0392	18.3892	13.828	11.2502	7.75898	12.4529	19.5259	12.4925	14.3669	8.58825	24.7925	11.691	30.3804	17.8123	15.4995	14.8312	8.82417	17.1155	21.1482	25.5436	14.9481	26.4225	10.1028	10.4627	19.741	15.4129	14.7519	10.9326
3.15_387.2022m/z	387.202	3.15178	neg	5a,6a-Epoxy-7E-megastigmene-3a,9e-diol 3-glucoside	HMDB0031676	39.6	1.24	-0.540096	42.6747	57.6475	31.2431	55.021	30.4928	18.3002	39.0023	75.2874	35.0877	40.6561	35.9441	38.4186	18.1189	10.7822	48.53	46.4864	8.00955	25.0174	46.6864	35.0706	77.2435	53.9835	36.9182	26.8218	12.7841	42.9243	50.0592	23.5903	36.8989	30.5906	60.1418	43.0983	35.7219	49.1916	145.096	64.5682	20.321	32.8439	26.2282	80.0863	46.5103
7.95_257.2280m/z	257.228	7.94772	neg	5a-Androstan-3b-ol	HMDB0005830	37.8	0	1.77469	30.7801	36.6486	51.9734	44.1741	68.1233	35.5775	16.4824	19.0864	14.249	21.1684	35.2511	30.9811	32.5214	17.2215	2.45743	70.7634	32.5288	37.6069	50.2491	21.6839	36.382	51.3085	38.0408	36.0871	30.94	19.9219	21.343	14.8714	34.2402	24.9706	21.3735	15.3939	8.10131	16.5207	18.2754	14.7533	28.8268	40.888	49.9027	52.5978	23.1667
0.74_189.0866m/z	189.087	0.739183	pos	5-Aminoimidazole	HMDB0003929	38.5	0	4.28151	16.5059	15.1708	15.9911	10.7345	16.1379	19.6489	10.8712	21.035	22.302	16.3409	11.462	16.8436	11.5405	15.792	28.0202	14.0893	9.40743	10.0442	7.30108	10.7145	14.5694	7.85944	5.89201	7.1008	13.6117	14.7725	7.56143	9.17256	10.6009	8.46105	13.7018	13.9551	10.4072	12.8332	16.9294	7.25604	8.21255	8.42705	5.82676	12.4961	14.0022
1.37_146.0822m/z	146.082	1.36922	neg	5-Aminopentanal	HMDB0012815	39	0	-0.500463	8.52361	4.94814	6.2658	6.63263	5.26545	7.73777	10.2229	9.61902	12.8299	9.94507	8.96496	8.8109	9.31911	11.7248	9.3838	8.07522	6.35491	7.96938	11.3595	7.51451	6.31788	10.3239	10.8631	6.35892	7.54537	8.53008	7.17401	8	8.00159	6.17641	9.64982	11.4932	10.1049	6.35235	10.2605	11.6052	8.91823	8.51441	8.5272	10.8274	5.41307
4.00_338.2323m/z	338.232	3.9983	pos	5'-Carboxy-alpha-chromanol	HMDB0012798	39.3	0	-0.755506	10.6689	15.5008	15.2162	15.6974	5.91207	7.72744	13.9112	13.2379	8.72806	9.34752	6.34629	10.2039	7.1036	9.56185	6.0679	4.28631	5.58633	3.85014	6.29021	2.72534	5.08684	5.51353	6.12713	8.62389	6.32187	7.79025	9.67027	11.7406	6.73296	9.31278	10.1243	2.60211	8.99127	8.81237	5.86379	9.53396	9.83994	9.90937	13.3001	9.4478	8.44642
3.64_356.1537m/z	356.154	3.63593	neg	5-Chloro-2-(3,5-di-tert-butyl-2-hydroxyphenyl)-2H-benzotriazole	HMDB0041339	33.3	0	0.533924	4.38504	4.0012	2.03766	5.77013	1.20131	7.39123	2.58194	9.35736	1.09005	4.39896	4.87157	4.50435	9.85516	4.04165	5.35549	3.37862	0.793796	3.88262	1.78117	21.9703	8.93238	4.46336	0.825392	0.805123	2.7462	5.38747	6.37624	3.47424	4.44865	1.13834	1.44308	3.34045	7.40624	11.8294	5.97947	8.79377	6.25952	4.85683	0.927231	3.83653	2.21778
2.95_226.1436m/z	226.144	2.94943	pos	5-Deoxydiplosporin	HMDB0030681	40.3	10.2	-0.841116	10.7114	9.2945	8.79394	12.2896	12.7093	11.7908	7.84703	8.52596	6.16754	21.6116	4.80147	10.564	22.7146	5.27255	9.49134	38.5892	9.84651	5.54107	7.24711	38.1684	8.9067	9.04055	4.13729	45.574	13.1795	26.2537	50.4534	21.2467	20.1364	5.95336	11.3453	14.1392	23.0054	13.9026	22.4925	8.37392	26.9234	50.6596	10.9812	11.9852	37.6914
4.21_214.1204n	215.128	4.21087	pos	5-Hexyltetrahydro-2-oxo-3-furancarboxylic acid	HMDB0030984	39	0	-0.531656	1.14163	0.540638	4.55296	0.476184	4.0318	1.88e-08	4.32999	1.88e-08	0.547454	1.88e-08	0.727714	1.14272	0.792443	1.88e-08	1.88e-08	14.3276	21.5398	8.60984	10.477	11.9629	9.28271	21.1001	8.54008	7.90314	8.4942	8.50439	10.9349	10.5621	11.9298	7.37896	9.90626	9.31105	7.62151	26.3186	31.8828	17.1642	14.7607	16.9352	11.1033	20.0223	63.0946
8.80_707.3998m/z	707.4	8.80018	neg	5-hydroperoxy-7-[3,5-epidioxy-2-(2-octenyl)-cyclopentyl]-6-heptenoic acid	LMFA01040028	38.6	0	-2.03787	14.55	15.643	10.7751	33.9627	8.93782	12.663	1.88e-08	1.2445	16.5931	12.9481	20.1904	12.3592	1.88e-08	4.83839	12.3192	38.5739	8.63336	6.43325	19.3803	15.4532	8.8439	17.7348	13.8479	19.339	8.06365	6.47943	15.22	11.252	13.6936	7.12183	5.78702	13.2223	3.70647	1.88e-08	7.22755	1.90744	9.91091	6.08892	24.3861	6.78394	3.88466
14.66_468.0067n	466.987	14.6629	neg	5-Hydroxy-1-(4-sulfophenyl)-4-[(E)-(4-sulfophenyl)diazenyl]-1H-pyrazole-3-carboxylic acid	HMDB0059914	34.1	0	4.62823	933.532	899.993	985.004	895.139	878.079	979.948	940.857	880.667	938.849	887.303	956.957	950.196	957.368	898.321	988.772	909.875	874.056	913.607	1095.95	799.584	911.85	1016.86	1033.08	982.725	1056.54	861.671	839.501	1047.14	968.906	1017.9	1094.3	767.862	1008.34	1067.56	1032.11	1038.21	1087.42	884.258	1035.39	957.916	1005.67
2.58_422.1013m/z	422.101	2.57942	pos	5-hydroxy-2-oxo-4-ureido-2,5-dihydro-1H-imidazole-5-carboxylate	HMDB0059663	39.3	0	-0.427371	4.02114	3.15243	2.40949	7.88886	2.62663	4.5724	3.14581	7.31833	4.47084	6.14436	4.31682	3.90521	1.18833	3.29368	3.2403	4.92471	3.46915	2.28272	6.226	8.57349	4.72351	3.39713	2.78299	2.09579	12.0662	3.42278	2.37133	10.572	4.89796	0.96533	3.67157	3.31521	2.80748	5.10246	2.23359	3.9248	2.16658	2.6984	1.71339	2.38818	4.26364
2.64_192.0657m/z	192.066	2.63545	pos	5-Hydroxyindoleacetic acid	HMDB0000763	50.4	59.9	0.799637	3.87239	9.41077	2.3022	3.25209	1.71145	5.52234	0.393884	3.78376	5.53249	4.77089	4.89705	3.6715	3.65008	0.83382	2.3612	3.25916	1.36889	4.79361	3.83034	1.58948	1.02509	6.47952	4.84594	4.20529	8.06619	2.84021	5.25283	1.22349	3.8732	5.36882	0.647723	2.87745	3.34002	3.82822	3.84251	5.29443	1.89349	4.84781	14.4958	2.46407	4.16924
3.72_415.1971m/z	415.197	3.72043	neg	5-Megastigmen-7-yne-3,9-diol 9-glucoside	HMDB0032841	38.3	1.16	-0.670587	5.22116	4.39105	7.6272	10.3762	5.51797	7.05901	8.95151	4.41483	4.31983	2.6367	3.80669	5.3702	2.44124	7.78212	3.25502	6.72376	9.43552	9.28163	6.19357	5.1483	4.02718	4.29032	2.93163	2.21429	5.52004	7.77109	8.06317	4.95948	5.48695	4.4062	3.94004	2.25212	3.33144	6.28982	7.22592	5.44287	4.62924	2.95569	4.77046	7.0712	3.27108
3.51_379.2126m/z	379.213	3.51212	neg	5-Methoxytryptamine	HMDB0004095	38.7	0	-3.59885	2.40955	3.24527	1.36423	3.2831	2.52373	6.31071	1.05106	2.37589	1.10835	1.43638	1.90467	2.00696	1.40297	1.88e-08	1.11209	3.88769	4.15937	7.04577	1.52728	2.87362	6.74749	4.51615	2.52672	0.890535	1.79991	6.16048	10.8177	3.38253	3.91822	0.0695317	3.15275	5.21327	3.64388	5.08138	1.41814	1.64796	3.28615	0.673667	1.88e-08	0.548396	1.51503
2.99_235.1082m/z	235.108	2.99143	pos	5-Methoxytryptophan	HMDB0002339	39.2	0	2.21778	1.94459	3.16478	0.928409	0.687898	1.03368	3.45174	2.05345	2.01143	2.66126	5.97729	2.41782	1.83074	0.475605	0.459831	1.88e-08	1.18459	0.957678	0.868518	3.83029	3.02374	2.94324	6.40559	5.27654	8.79572	5.48847	1.56249	3.60307	0.841252	3.48669	4.80668	1.14305	1.6809	2.60833	2.04044	2.20637	3.05242	2.76207	3.08082	5.12613	1.92263	1.62783
1.61_298.0968m/z	298.097	1.60832	pos	5'-Methylthioadenosine	HMDB0001173	41.8	12	-0.0799555	175.219	168.989	151.531	190.025	193.567	176.672	160.176	145.154	140.664	99.0357	157.137	174.672	159.204	344.335	217.914	211.982	217.17	197.111	161.029	226.258	194.858	176.475	185.502	256.612	190.272	216.956	180.491	168.709	198.124	194.443	205.401	223.249	187.575	93.789	273.81	138.845	147.699	136.851	142.253	124.663	154.625
3.56_301.1193m/z	301.119	3.5556	pos	5-NITRO-2-PHENYLPROPYLAMINOBENZOIC ACID [NPPB]	44306	42.5	20.7	3.50553	140.303	280.914	131.669	171.798	183.291	116.111	179.953	92.525	77.3541	88.9215	129.647	138.362	83.0096	142.012	176.328	89.0778	106.256	177.892	140.436	133.115	235.054	163.935	152.291	231.763	82.2275	59.1295	85.9253	48.1745	121.794	87.011	73.0998	80.3953	55.4744	168.72	158.101	136.161	175.819	173.546	197.618	207.661	190.938
4.37_499.2971n	500.304	4.36705	pos	5β-CHOLANIC ACID-3α, 12α-DIOL N-(2-SULPHOETHYL)-AMIDE	44688	49.8	64.8	0.765437	54.9353	83.814	16.0396	71.6782	6.77072	112.506	101.732	122.748	7.80179	41.0901	29.6865	56.9903	92.4753	16.0531	41.2495	21.4587	12.6046	40.327	19.8146	27.4216	15.027	56.6623	8.25383	19.9311	5.77992	3.75329	56.5502	50.103	23.6236	16.081	18.11	18.0446	12.3098	50.1354	1.69537	77.8036	16.3004	78.8221	93.3694	80.4273	3.7876
8.66_307.2279m/z	307.228	8.65668	neg	6,10,14-Trimethyl-5,9,13-pentadecatrien-2-one	HMDB0034495	37.3	0	0.170766	21.5963	28.4978	22.1207	5.21844	10.0513	21.2699	19.8532	4.96825	33.9495	1.82494	24.1066	20.7373	29.9823	45.1475	30.4315	37.4356	9.58581	15.4892	6.72982	73.3867	4.25382	22.3014	20.4994	14.5079	23.0148	45.6844	44.8813	55.6332	28.9432	38.9429	18.6081	19.3741	35.4219	20.1172	28.8554	3.84167	15.9923	35.688	8.53506	19.028	20.871
3.51_591.3187m/z	591.319	3.51323	pos	6,7-Dihydro-4-(hydroxymethyl)-2-(p-hydroxyphenethyl)-7-methyl-5H-2-pyrindinium	HMDB0033483	39.3	0	-1.18523	8.09915	3.10231	3.37169	14.2247	1.65079	12.363	6.54315	17.0047	9.04124	41.3617	0.712658	8.25502	3.02163	1.88e-08	1.88e-08	1.88e-08	1.88e-08	1.88e-08	1.88e-08	1.88e-08	1.03626	4.36699	1.88e-08	2.72355	37.7871	0.923753	3.9075	20.6578	5.32712	1.47823	1.88e-08	1.88e-08	1.88e-08	3.28927	2.75488	13.623	3.46954	4.00624	24.2016	2.96389	2.43853
7.71_262.2294n	280.263	7.70923	pos	6-[3]-ladderane-1-hexanol	LMFA05000065	42.4	18.9	-0.885193	183.592	164.726	358.248	319.979	149.584	20.6522	112.073	73.2639	249.49	167.034	172.375	171.093	137.385	213.088	134.867	315.499	1014.03	379.406	308.842	276.919	431.301	634.322	487.336	521.826	431.27	621.708	196.172	670.072	488.441	331.249	261.059	205.22	505.754	502.398	412.483	452.149	282.59	335.81	334.371	325.963	384.795
1.42_108.0803m/z	108.08	1.41652	pos	6-Acetyl-1,2,3,4-tetrahydropyridine	HMDB0030345	42.5	20.4	-3.83365	7.56691	6.86284	7.52999	8.83289	6.81368	7.7937	4.36879	11.643	7.3288	8.04573	8.8951	7.53771	1.97585	3.18855	15.7886	7.9221	6.30223	4.93528	14.2101	10.2118	5.97273	5.07008	4.27553	7.20461	8.75358	6.40559	2.68275	2.74999	7.04837	8.50211	6.40959	11.9437	6.479	6.88123	19.7956	9.8319	9.76948	10.8114	8.51693	7.54348	6.32958
3.99_369.0369m/z	369.037	3.99458	neg	6-Chlorocatechin	HMDB0038283	32	0	-4.29447	2.26478	3.85302	3.11301	6.51842	1.6462	1.9165	0.0123662	1.48833	2.79563	1.88019	3.80345	2.35333	3.5763	1.34128	1.09047	0.523897	0.986505	0.448404	0.456752	0.344142	0.0313144	0.212809	1.88e-08	0.0277754	0.409705	0.286249	0.673341	1.88e-08	0.298552	0.0669424	0.160875	0.684433	0.22921	8.76e-05	0.558979	1.88e-08	0.215949	0.727001	0.194494	0.587299	0.0534068
3.34_392.2281m/z	392.228	3.34395	pos	6-Epi-7-isocucurbic acid glucoside	HMDB0029782	38.5	0	0.648419	2.79026	1.88e-08	1.88e-08	1.88e-08	0.244426	1.80701	1.88e-08	1.9866	4.17249	1.1414	7.97759	2.97627	5.61662	4.87026	8.90041	1.88e-08	0.340983	1.88e-08	0.243597	2.2349	0.784858	2.29327	2.68223	0.646978	1.88e-08	1.60679	1.88e-08	1.88e-08	1.22701	2.44553	2.63193	12.7047	2.30465	1.2693	1.88e-08	1.88e-08	0.590106	1.88e-08	1.88e-08	1.88e-08	7.98484
3.63_142.0662m/z	142.066	3.62577	neg	6-Methylquinoline	HMDB0033115	38.6	0	-0.458984	5.679	4.38282	5.34688	5.88052	5.47153	19.3714	2.62908	2.71802	0.944884	3.73101	6.86931	5.85475	4.50911	6.88957	7.6278	3.88866	4.10569	4.77975	2.16502	8.10713	2.54709	4.69184	5.5132	4.08983	4.14055	10.3773	5.13662	13.7607	5.44491	4.99253	1.98227	7.5712	6.58348	3.82976	12.1681	3.52021	17.0041	4.0263	14.5671	9.36726	7.21602
4.35_210.1619n	228.196	4.35302	pos	6-Tridecynoic acid	74256	50.4	53.3	-0.432118	1029	1143.68	1430.75	1325.09	889.43	710.251	747.057	992.906	1066.18	732.289	1135.58	1035.93	1062.38	1234.95	1170.52	901.556	1771.69	1149.21	792.985	891.458	707.855	654.398	1327.29	804.538	899.978	723.309	775.317	1164.61	1010.35	897.165	1173.81	662.831	1190.49	1228.61	1914.8	1219.22	976.389	884.922	1172.24	955.402	1574.15
3.55_317.1974m/z	317.197	3.55343	neg	7(14)-Bisabolene-2,3,10,11-tetrol	HMDB0035918	45.4	40.7	1.54527	2.20984	1.46093	1.84303	3.06154	0.191488	0.62232	0.988997	4.81757	1.955	3.67861	1.73559	2.11969	0.542538	4.59842	3.22572	1.88e-08	1.69882	2.57155	1.35519	3.91767	2.96716	3.27324	0.271441	1.88e-08	0.590023	1.88e-08	0.0903951	1.88e-08	1.18822	0.793152	2.62515	1.53254	0.548697	3.15974	5.0477	4.41176	3.19179	0.55915	0.234483	2.19571	0.558196
4.55_346.1683m/z	346.168	4.55047	pos	7-hydroxyolanzapine	HMDB0060958	36.9	0.104	-4.10787	126.377	191.003	133.013	211.484	116.039	76.9073	57.7414	179.701	86.0764	89.6622	124.867	127.961	77.8531	232.011	124.797	67.7555	101.194	50.2496	88.483	117.844	72.313	91.3876	62.8368	87.4396	85.4001	172.748	101.613	82.8354	87.675	89.7381	129.87	124.501	81.4827	92.8125	118.563	57.536	99.8196	103.079	98.7232	98.3545	79.7207
4.44_406.2718n	405.265	4.43673	neg	7-Ketodeoxycholic acid	HMDB0000391	39.4	2.43	-0.349522	79.1556	120.353	9.30919	69.4435	23.4651	143.944	40.783	55.767	49.2201	187.791	46.8632	62.1467	42.4976	4.89215	42.2224	98.1895	158.927	199.185	19.2465	257.802	190.947	47.832	77.8846	18.4938	363.842	223.448	265.587	221.759	146.927	30.7597	226.122	62.5814	27.3237	113.421	809.511	76.387	235.789	39.6241	171.539	240.626	232.712
2.40_285.1711m/z	285.171	2.397	neg	7-oxo-11E-Tetradecenoic acid	LMFA01060186	37.9	0.388	1.62337	11.1428	15.9168	13.6544	7.58504	10.5156	12.5365	8.34739	9.67448	19.8195	22.854	9.22952	10.9462	11.8614	1.29037	5.05866	2.91834	1.56454	5.43487	0.785161	20.6512	13.0328	7.32938	6.32004	4.65451	9.16854	15.0772	13.575	4.33637	7.78554	2.20368	4.33816	2.92383	4.65442	0.297928	16.9749	4.49906	6.7382	4.24815	8.64248	37.3195	15.5936
0.53_770.8510m/z	770.851	0.531167	pos	7Z,11Z-Heptacosadiene	LMFA11000145	35.4	0	4.47412	444.633	488.665	345.16	513.523	461.45	512.925	425.263	531.887	477.17	499.312	358.608	451.629	345.186	274.426	488.077	279.982	389.629	639.114	325.241	211.139	323.943	259.516	324.956	468.703	420.971	268.155	354.233	219.429	344.09	227.922	360.588	445.609	276.261	303.418	813.979	450.362	330.479	536.681	425.923	445.925	344.505
9.43_306.2556n	307.263	9.43415	pos	8,11,14-Eicosatrienoic acid	HMDB0002925	40.4	15.8	-0.983783	547.622	494.937	859.935	652.827	730.616	649.445	599.216	265.211	367.546	569.71	431.154	531.943	509.13	523.212	443.503	883.993	1178.73	916.675	1137.41	631.5	901.583	631.568	804.905	698.266	541.476	671.042	650.785	987.629	781.717	591.547	434.239	1164.52	811.919	768.319	613.053	837.402	900.258	577.844	728.107	820.083	858.057
6.84_312.3622m/z	312.362	6.8351	pos	8E-Heneicosene	LMFA11000041	37.9	0.0173	-0.780867	52.2881	23.5368	122.084	26.8878	144.251	31.7668	48.8925	76.0632	24.1003	7.16175	44.6387	52.5422	30.2642	110.428	36.597	1.88e-08	55.0556	31.3879	1.88e-08	12.6104	27.7279	4.08468	1.88e-08	1.88e-08	26.9368	1.88e-08	2.44056	20.4533	13.4893	21.6421	5.41693	1.88e-08	50.8067	21.1856	45.3554	41.8492	12.041	35.0977	58.4622	7.03223	50.8637
7.47_309.1742m/z	309.174	7.47208	neg	8-O-Methyloblongine	HMDB0034579	36.2	2.15	2.38355	33.3047	19.4985	50.9216	8.51608	31.0476	4.33287	57.3539	72.1579	23.0213	15.6936	11.6224	34.6614	93.0481	43.8907	20.7685	39.1637	57.9882	59.3137	30.7809	56.7025	24.3795	20.9794	21.6474	49.1931	38.8337	191.078	48.4535	42.3813	47.0632	20.4689	18.743	21.2942	23.4656	37.9516	49.5846	30.6477	21.7501	31.4229	21.1313	52.9312	18.8607
4.07_329.2335m/z	329.234	4.06908	neg	9,12,13-TriHOME	HMDB0004708	38.6	9.78	0.512946	4.48334	1.93767	3.60362	4.7028	3.43322	2.31153	18.9277	2.69902	7.03194	4.08673	3.57833	4.6048	3.21265	4.1789	2.78614	2.28567	8.26769	6.50095	3.66354	3.25718	10.3205	2.78966	4.22329	1.05762	2.97859	13.7856	1.70217	2.758	5.566	6.7577	14.5785	1.92772	3.38867	4.51713	4.20238	4.45905	8.21714	9.08081	2.66173	4.1721	3.68724
8.81_264.2448n	282.279	8.80997	pos	9,12,15-Octadecatrien-1-ol	LMFA05000216	41.4	12.9	-1.97918	2919.78	3045.96	5713.93	4261.79	1567.97	1015.41	1540.21	1551.56	3699.59	2876.07	2296.49	2780.85	2427.27	3630.27	2916.48	4417.61	13621.2	6278.23	4886.02	2948.62	7268.61	10698.6	6728.52	8126.26	8311.04	8999.92	2977.85	5242.32	6738.22	3724.97	2818.48	3894.01	7840.54	7433.09	6093.65	5919.02	2922.97	3165.34	5019.79	5914.05	5995.82
3.15_389.2171m/z	389.217	3.14603	pos	9,13-Dihydroxy-4-megastigmen-3-one 9-glucoside	91463	44.2	25.3	0.147163	22.2863	28.1159	13.3439	27.5826	15.4193	9.60853	33.4222	36.6211	14.6549	21.4886	17.7861	19.8332	8.81789	6.30258	27.0083	13.2194	19.4027	0.151338	6.95227	7.27706	13.2328	15.7008	10.3713	29.7478	22.7914	26.1521	24.0578	6.87271	15.8562	23.5865	26.6845	37.2349	27.5793	21.6023	42.7472	26.589	15.1711	24.2375	38.6001	13.5414	23.4995
7.11_353.2123m/z	353.212	7.10727	neg	9'-Carboxy-gamma-tocotrienol	HMDB0012869	41.1	8.88	0.215545	238.745	304.46	256.146	153.664	287.12	220.422	105.679	156.675	288.608	58.631	243.588	244.423	332.842	433.861	331.71	455.607	233.72	229.7	243.155	315.233	145.483	196.522	214.338	179.759	330.738	195.917	303.866	551.272	271.854	292.1	316.372	161.823	298.281	262.263	289.682	155.286	218.004	327.622	220.227	256.008	399.207
4.00_314.2328m/z	314.233	3.9983	pos	9-Decenoylcarnitine	HMDB0013205	39.3	0	0.609404	44.2388	78.4079	55.3698	44.0468	42.8524	27.8494	61.0454	51.5968	46.0581	24.9485	22.9298	41.8957	32.3941	29.5862	23.6067	27.6557	40.5302	28.7732	17.1034	24.1134	26.8395	37.1839	28.7222	48.7059	29.1763	14.8313	45.0638	26.3232	28.8673	22.3297	50.8728	11.2584	41.9025	36.5908	16.2224	61.828	54.4415	29.62	44.6416	53.9396	34.6952
8.04_378.2762n	379.284	8.03958	pos	9-deoxy-9-methylene-16,16-dimethyl -PGE2	LMFA03010059	42.6	32.4	-2.04445	153.241	193.497	290.002	150.902	63.1675	74.0189	83.1224	118.258	143.075	239.637	337.565	146.48	106.641	53.8451	67.2969	267.49	385.986	297.539	165.57	75.4595	78.7872	59.8704	283.106	110.231	139.498	213.93	158.5	459.764	197.238	225.636	252.915	555.246	465.954	109.511	304.441	124.624	86.0059	195.542	380.491	336.103	105.558
4.54_258.2430m/z	258.243	4.5366	pos	9-Pentadecenoic acid	HMDB0029765	38.6	0	0.96134	22.0273	19.9815	21.9651	18.5347	24.4267	29.9086	19.8722	27.6723	15.5828	20.1971	26.2596	22.2329	27.9364	20.7218	25.0003	16.0603	17.8574	20.5362	18.1527	26.843	16.7646	16.0573	13.6468	18.5031	12.9127	19.6735	18.9177	15.8903	17.9716	18.8022	15.1367	19.8188	23.7946	17.1528	17.6648	22.7916	15.3046	19.1147	17.6972	21.1502	14.3345
3.90_301.1195m/z	301.119	3.90062	neg	Acetaminophen	HMDB0001859	39	0	0.231927	2.293	2.83965	1.63508	2.63127	0.683408	8.37237	1.88e-08	1.94102	3.15585	3.08497	1.88e-08	2.06167	1.98412	1.56507	1.88e-08	1.88e-08	1.88e-08	1.88e-08	2.06009	3.98237	1.88e-08	5.35699	0.973612	0.731389	0.867765	1.48976	2.09728	1.88e-08	1.27448	1.55793	1.88e-08	1.88e-08	3.54184	1.78493	0.855557	1.88e-08	4.534	1.88e-08	1.88e-08	0.990746	0.316458
7.48_402.2246n	403.232	7.4782	pos	Acetyl tributyl citrate	89746	44.5	29.8	-1.89423	4692.39	4389.04	4239.59	4807.46	4215.92	4622.39	4248.18	4427.5	4908.46	4552.12	4108.18	4599.65	5647.23	3949.82	4269.15	4577.37	4320.15	3306.22	4307.22	3827.66	3846.12	4085.83	3654.7	3915.49	4041.81	3968.09	3502.8	3879.26	4139.5	5912.28	3742.25	3528.64	4168.9	3242.81	4737.62	4346.02	3711.41	4618.61	3546.99	3508.68	3971.99
0.75_146.0267m/z	146.027	0.753183	pos	Acetylcysteine	HMDB0001890	32.9	0	-2.12735	3.305	3.09606	2.32497	2.82482	8.97109	2.00897	2.56793	6.73442	3.11977	2.04498	1.48473	3.32595	2.09014	5.53333	2.6865	4.28821	7.25759	4.14157	5.36886	5.62413	9.3671	9.12031	5.12688	3.83941	6.35527	4.59632	7.9145	8.96934	6.25111	7.1049	2.24568	2.18886	5.21659	3.40056	7.01816	4.07212	4.65631	3.93466	3.47981	5.38529	4.10333
14.93_615.3155m/z	615.315	14.9319	neg	ACRL Toxin II	HMDB0030496	41.8	28.1	-3.1999	11.5599	9.38373	0.579829	1.88e-08	24.703	1.12684	103.24	2.81389	1.88e-08	2.76228	0.89944	12.0626	5.84257	4.57279	10.7834	0.812078	94.7211	55.5782	6.52894	9.60809	94.9931	1.31214	41.0721	10.0894	4.00666	37.8686	27.0724	13.2393	32.2758	9.42926	81.9113	6.16599	2.94525	5.2166	4.82804	18.405	43.657	41.873	9.83535	30.6789	24.131
1.16_136.0620m/z	136.062	1.15625	pos	Adenine	HMDB0000034	31.2	0	1.84386	3.65192	2.4575	5.40674	6.36279	3.77487	3.01829	2.90747	2.78094	3.43473	2.77904	2.63791	3.7047	2.60378	5.75468	4.50211	2.42378	2.88976	2.57229	2.62302	2.47198	3.03167	2.427	2.57065	3.57127	3.66716	8.58658	4.44308	3.98541	3.70126	4.44687	7.8606	2.97294	4.78119	3.49438	3.25782	2.36806	2.86302	3.55568	3.23641	3.72203	2.84504
0.70_348.0704m/z	348.07	0.697733	pos	Adenosine 3'-monophosphate	63401	49.6	52.1	0.0273888	41.1143	0.276923	1.88e-08	1.88e-08	1.88e-08	0.0852822	137.164	332.177	13.5647	1.88e-08	1.88e-08	43.8553	131.677	1.67528	0.095149	1.88e-08	1.88e-08	1.88e-08	16.3712	1.88e-08	1.88e-08	10.9332	1.88e-08	1.88e-08	1.17195	0.273394	21.5502	0.444954	3.39349	0.157567	0.0499626	1.88e-08	1.88e-08	5.37593	0.118207	1.88e-08	1.88e-08	0.269542	0.919443	1.88e-08	1.82082
4.38_207.1029m/z	207.103	4.38157	neg	Allixin	HMDB0040705	40.9	20.7	1.08215	11.5349	10.1574	12.2632	9.07725	8.53802	12.0181	12.8096	12.0317	18.4457	12.5556	10.2582	11.8068	10.9947	12.7612	10.6749	16.6927	12.0316	12.7491	15.9085	12.3786	11.2647	14.3907	9.2559	9.75887	22.4101	12.7568	14.9749	12.4102	14.0418	11.9614	20.3344	13.1604	20.9189	11.7501	29.3434	22.2342	16.3064	20.206	15.3013	12.6775	11.6766
4.50_408.2874n	407.28	4.5029	neg	Allocholic acid	5491	42.8	16.1	-0.42354	534.699	1069.55	96.784	614.999	163.366	1599.46	496.854	257.483	215.84	355.617	149.954	526.766	1134.01	38.0126	650.071	863.562	957.424	959.53	34.5167	451.79	1221.42	363.573	380.113	224.272	672.706	1282.39	681.166	1884.6	725.645	339.165	1812.67	205.528	389.35	210.57	1015.8	138.768	643.442	672.479	949.499	722.821	1310.71
3.89_267.2058m/z	267.206	3.88558	pos	Alprenolol	HMDB0015004	37.4	0	-3.75625	3.3525	2.30338	3.05716	2.26554	1.81517	1.99596	1.24767	3.63938	3.47688	4.36196	5.74761	3.49733	6.87806	3.87309	5.01238	0.774604	1.45492	0.120465	2.32495	3.9197	3.77348	1.63199	1.52114	1.88e-08	2.33078	2.28283	3.25835	3.18376	2.29851	3.90589	3.27151	2.30009	4.22856	1.69812	0.781543	3.18191	2.03144	1.28589	1.76265	2.05097	1.37365
0.73_144.0652m/z	144.065	0.7253	pos	Aminoadipic acid	HMDB0000510	39.3	0	-1.79558	7.86753	8.18942	10.4335	1.34488	8.81594	5.54823	7.17805	7.14041	4.07422	7.79102	6.94125	8.19348	9.62985	5.36045	15.8505	0.443959	3.42987	1.81892	7.00328	11.3037	4.73003	4.06576	3.93498	8.25938	8.97662	5.08931	3.64542	19.8442	6.09221	0.578686	1.4582	3.9139	7.36476	1.97832	12.218	9.24612	17.0747	8.44371	11.0515	22.6557	9.47935
2.84_240.1595m/z	240.16	2.83753	pos	Annuionone B	HMDB0032121	38.6	0	0.533087	3.9824	9.64118	7.87511	2.53727	7.6336	3.03688	4.11389	3.6289	0.856106	1.88e-08	4.09595	3.68209	0.16558	1.88e-08	5.73863	1.88e-08	2.728	3.53997	4.11597	1.88e-08	10.8848	6.57908	12.5494	1.88e-08	1.88e-08	35.8763	1.88e-08	1.88e-08	5.18124	0.864798	2.42777	15.3558	23.5253	4.65253	18.7808	3.05584	1.88e-08	0.107017	4.44894	15.0374	1.88e-08
4.23_370.2509n	353.248	4.22505	pos	Antibiotic SB 202742	HMDB0041206	39.4	5.61	0.255042	25.6323	57.1704	1.22601	47.0389	7.26746	135.902	12.073	1.67193	1.48974	5.53925	1.97775	26.1554	27.422	1.88e-08	64.9741	219.969	42.2192	87.8775	2.95327	16.3387	0.0664422	1.13703	2.67214	17.6758	32.8828	2.1429	52.8945	0.153119	34.0357	2.01775	1.06138	1.14994	48.0448	32.5015	2.23853	69.4183	26.9058	99.1613	8.90792	16.7475	149.22
4.28_601.2657m/z	601.266	4.28203	pos	APC	HMDB0060661	39.3	9.98	0.0701031	32.3938	52.4194	22.8903	34.3081	12.674	81.7978	1.88e-08	48.2901	45.4044	34.6513	15.8712	31.1934	23.4356	28.655	6.35457	7.301	37.9145	1.88e-08	2.22425	21.3781	1.88e-08	1.88e-08	1.88e-08	1.88e-08	39.8412	28.123	50.6727	34.8646	16.4246	12.9676	19.9903	2.58303	32.4385	1.88e-08	6.29455	58.6727	8.19697	11.3906	32.5615	10.6797	1.88e-08
3.43_269.0458m/z	269.046	3.43078	neg	Apigenin	3397	43.3	21.6	0.833744	138.283	48.1267	85.1007	98.9688	44.1011	106.382	169.6	102.909	131.949	101.967	200.966	146.879	445.098	172.662	195.775	44.6718	118.568	106.932	137.403	61.648	25.2896	64.1037	53.748	32.0077	60.1188	34.0395	35.286	26.3525	70.0381	185.168	133.332	201.617	136.724	104.57	102.193	258.107	132.016	96.2228	67.9368	108.956	84.1286
3.42_349.0022m/z	349.002	3.42062	neg	Apigenin 7-sulfate	HMDB0037851	44.3	35.1	-0.411469	30.1271	14.4399	20.3142	25.5786	8.26702	23.9235	42.5479	21.1915	27.3763	21.3111	39.714	32.0538	88.6128	51.2036	34.3533	9.87647	32.6841	23.8055	32.1769	11.6218	6.42647	15.8051	13.0883	9.89405	15.4176	9.434	10.4941	6.20977	16.9015	39.2845	32.6277	43.1451	31.0639	22.7663	26.3411	51.7809	28.5538	24.8467	15.0568	25.9689	21.6831
2.45_653.6345m/z	653.635	2.4478	pos	Arachidic acid(d3)	LMFA01010049	36.5	2.67	3.18117	2.70651	1.88e-08	1.88e-08	1.88e-08	0.54779	1.89041	0.860892	7.33645	1.88e-08	1.88e-08	1.10595	2.88695	5.57697	21.1247	2.15459	0.330251	11.5927	0.907186	0.729855	3.98841	2.59827	10.7928	4.71361	6.69883	1.25235	1.88e-08	0.887744	1.88e-08	4.26097	1.88e-08	0.639455	1.88e-08	0.349043	0.475018	19.9657	3.87631	1.88e-08	1.45552	2.11832	1.88e-08	1.88e-08
10.91_295.2880m/z	295.288	10.9113	pos	Arachidonic Acid (d8)	LMFA01030003	36.8	0	2.58453	117.209	156.401	120.87	92.7041	53.3	44.4428	84.7356	170.74	49.2165	99.7222	143.085	116.061	155.324	197.669	60.0346	59.0272	300.178	79.6853	100.122	122.454	129.366	69.8998	94.9096	15.1098	132.47	143.825	126.351	186.805	115.724	127.951	65.9733	136.547	224.325	33.2191	153.839	137.314	126.842	100.087	168.564	59.5734	58.5834
10.60_318.2554n	319.263	10.5999	pos	Arachidonic Acid methyl ester	62953	49.3	53.4	-1.56071	2504.79	2628.49	3342.54	1305.58	1991.21	2145.96	2234.02	2637.41	2134.75	2923.61	2437.9	2456.88	3070.71	3163.77	2055.67	2877.69	4583.05	1766.07	3149.69	3148.33	2503.09	2130.64	2388.61	3152.18	5068.98	2467.29	3171.28	4276.72	2896.3	1461.35	1504.58	2167.41	3740.09	570.615	5233.72	4504.87	6497.59	4003.62	4791.6	4733.17	3269.79
2.89_356.1272m/z	356.127	2.89338	pos	Arbutamine	HMDB0015234	36.8	0	4.35518	2.66981	2.22446	2.82455	5.57539	1.01714	1.21916	3.94676	2.39137	1.88e-08	3.32113	1.28663	2.41813	1.29325	2.88925	4.24438	8.16169	3.2174	1.81041	11.5853	7.59976	7.11345	8.53359	3.42136	7.92328	6.96366	4.59113	7.69478	10.7613	6.55257	4.72196	5.56457	4.18738	2.35713	5.37645	3.68435	4.96511	5.16044	4.78746	5.88199	5.59953	3.64066
1.53_173.1282m/z	173.128	1.52858	pos	Arecoline	HMDB0030353	39.2	0.127	-1.70943	163.992	178.814	197.689	71.2498	105.346	145.752	172.489	161.216	133.652	186.146	159.89	167.631	200.757	165.205	163.006	45.2968	152.314	77.4447	83.4145	127.218	120.846	135.922	103.189	167.186	154.009	120.648	81.8523	223.623	128.368	61.0733	75.0392	80.8011	205.098	11.4699	224.42	198.597	321.409	214.73	203.583	219.809	163.762
2.95_330.0738m/z	330.074	2.94943	pos	Aristolodione	HMDB0033247	46.8	46.6	0.266139	5.17245	5.03556	4.70066	5.58941	4.99482	5.06181	2.56572	6.51619	5.14753	6.62898	3.42128	5.26533	5.02413	7.59009	5.63541	11.1231	21.2951	6.93176	12.0352	20.1065	10.1736	6.22697	7.13966	9.30335	17.7165	17.1092	9.38752	14.7646	12.863	9.09331	14.2016	10.7198	12.9884	1.88e-08	9.67356	14.0904	7.90655	12.1757	8.27441	6.93908	7.5282
4.98_281.1384m/z	281.138	4.97855	pos	Artabsinolide A	HMDB0035620	38.8	0	0.165456	26.4002	22.7434	56.3428	24.5217	36.4196	22.7755	42.7115	17.2125	30.6348	16.4913	36.0367	26.792	25.1752	15.9778	13.6153	35.9821	63.5135	26.0494	38.6271	55.9093	44.783	19.5701	21.3042	26.8785	32.6751	24.6736	44.3101	37.9942	36.6039	27.8291	26.501	26.0788	54.62	48.8178	37.008	17.8466	24.076	20.742	17.6488	15.2983	39.2662
2.12_335.0731m/z	335.073	2.12285	pos	Ascladiol	HMDB0029610	39.1	0	-1.94961	6.94621	4.2856	16.5087	3.86716	3.45962	2.58809	1.28728	12.5257	4.73607	2.65509	5.0931	7.21561	1.88e-08	24.4419	17.8723	1.88e-08	1.27762	1.88e-08	2.41815	6.60204	2.71555	4.74792	2.81078	1.25784	11.473	31.7852	3.51828	8.8559	6.22009	5.9181	38.908	24.9723	9.56095	5.51073	1.75965	1.10062	1.88e-08	2.15482	1.88e-08	2.57451	2.91282
0.75_176.0318n	351.057	0.753583	neg	Ascorbic acid	HMDB0000044	42.1	17	-1.81725	6.89892	7.31828	7.60371	12.5317	5.92552	7.13561	8.17221	7.92812	10.1192	4.51064	4.69869	7.14468	5.82667	5.29195	5.47797	8.46474	8.81766	5.68411	9.4496	7.26592	8.39446	11.0376	19.5446	16.1684	11.1855	13.9062	11.7225	18.2699	11.6562	12.6081	11.4713	5.41726	9.51695	11.2265	6.85071	7.45929	8.35254	6.793	10.8596	8.01512	9.98421
6.41_577.3747m/z	577.375	6.4078	neg	Asparagoside B	HMDB0029315	40.2	8.48	0.173805	448.24	327.335	409.605	257.179	766.959	1152.38	328.144	423.138	206.77	262.734	283.521	438.583	836.452	520.697	152.18	958.391	224.399	372.314	375.676	1955.08	270.194	299.729	380.17	432.992	226.739	897.974	317.902	530.226	537.963	535.472	440.321	581.799	1200.58	630.472	247.971	210.97	360.009	293.432	256.258	255.464	617.032
3.57_513.1864m/z	513.186	3.56973	pos	Austalide B	HMDB0030004	52.5	94.1	-4.57794	2.74181	1.88e-08	1.25425	0.592991	1.88e-08	1.88e-08	1.88e-08	1.88e-08	18.7717	0.405035	0.625086	2.9246	19.4781	1.88e-08	1.88e-08	1.88e-08	1.88e-08	1.88e-08	2.9174	10.23	3.78606	4.60228	5.18417	1.00304	1.88e-08	1.86553	1.88e-08	1.26386	2.46445	0.907249	1.322	10.94	1.88e-08	1.21306	1.88e-08	1.46458	1.88e-08	1.19303	1.88e-08	1.88e-08	0.372211
4.58_304.2846m/z	304.285	4.57853	pos	Avocadene	HMDB0031042	40.8	7.35	-0.0915952	2.96258	1.72987	5.00011	1.22777	1.88e-08	1.88e-08	5.52078	3.06155	1.88e-08	2.78946	6.88366	2.88208	11.691	2.36439	1.88e-08	399.136	42.6914	501.945	666.739	7.70016	8.85097	0.116727	8.97047	84.0527	1286.36	10.3522	28.2025	133.861	223.08	27.0788	79.9543	28.8283	301.512	1413.6	1394.6	14.8503	3.1421	3.76719	12.692	11.1418	20.5149
4.81_370.0085n	368.994	4.80722	neg	Azosemide	HMDB0041831	32.5	7.38	3.20161	335.824	307.603	338.167	374.61	297.999	348.469	358.404	371.99	317.034	339.775	348.688	344.775	326.681	381.11	376.539	304.564	273.47	297.662	344.723	209.057	306.553	345.231	316.098	254.64	353.49	209.89	237.651	316.553	300.533	332.915	365.921	213.154	365.391	336.062	351.755	342.471	334.124	250.879	308.966	313.224	317.713
3.39_196.0523m/z	196.052	3.3861	pos	Baclofen	HMDB0014327	53.3	96.8	-0.195426	3.3907	3.22898	3.28417	2.78144	3.18003	2.49696	2.63729	3.44137	3.2607	3.22366	2.66076	3.30741	4.96188	3.91698	2.08433	2.82101	10.7292	6.45348	7.05419	8.008	2.67412	5.66013	4.42564	4.70505	6.8616	7.66835	4.04383	10.2863	6.82334	4.34718	3.5784	3.80545	5.84283	1.32545	7.1933	4.74156	7.33878	5.984	3.98385	4.39035	3.45657
4.85_486.3344n	487.341	4.85022	pos	Bassic acid	HMDB0034526	42.7	24.5	-0.25781	100.193	79.3286	92.8923	4.02578	107.831	168.221	23.4087	134.861	96.7843	53.18	51.2437	92.5663	178.21	124.542	153.604	1.51302	1.88e-08	9.55305	139.293	122.527	30.4117	15.4204	26.0945	0.956802	94.2096	33.4012	27.7656	78.9088	42.9375	45.8714	66.4774	7.10553	1.88e-08	61.8841	5.69959	41.9055	14.2456	113.777	117.261	35.6868	33.9942
4.28_107.0486m/z	107.049	4.28203	pos	Benzaldehyde	HMDB0006115	57	94.6	-4.95272	29.2301	67.6567	3.51955	44.6346	6.66524	32.4138	33.3901	51.5979	32.7017	32.4003	27.5739	30.4969	26.4171	12.0742	40.8117	1.7716	3.92498	2.1618	2.40825	3.86426	2.29953	1.89523	8.40375	2.2375	1.79909	2.9842	3.38361	1.71359	3.14175	3.47446	4.88318	4.84647	5.49024	1.18579	3.51889	3.17627	2.55969	6.76895	2.672	2.46271	4.46969
2.26_105.0329m/z	105.033	2.26113	pos	Benzoic acid	HMDB0001870	46.7	43.7	-4.51627	26.8457	21.8685	24.8107	21.7308	13.7934	30.7465	34.4499	34.0148	28.7015	25.0226	30.6754	26.8831	13.4951	38.2988	42.9196	33.2413	20.2064	21.7538	27.7381	43.6693	26.9813	34.8578	43.5624	20.032	39.1163	39.3171	33.3421	41.6355	34.5536	59.8437	33.0262	40.5822	63.4805	34.3183	23.5245	25.5929	24.9447	27.2831	30.4959	35.5186	13.4732
5.06_402.9970m/z	402.997	5.0592	neg	Benzoyl phosphate	HMDB0060440	37.4	0	-4.7322	19.0305	21.4459	21.0393	24.2219	16.7968	15.6406	15.2878	15.8975	20.4612	11.3046	28.0697	19.4379	19.8322	24.4589	20.6008	18.3544	16.7154	14.534	23.0358	14.0387	27.4868	15.7775	12.6169	31.8526	17.2441	14.8845	14.2906	16.7241	18.7264	16.2974	25.2814	15.7001	16.3752	29.8732	14.4911	26.1261	16.9343	14.9874	20.1605	13.5939	26.5238
7.48_361.2214m/z	361.221	7.4782	pos	Bethanechol	HMDB0015154	53.9	72.8	0.60186	300.682	169.462	337.614	401.264	285.325	353.065	253.196	343.069	340.041	245.261	365.688	303.048	301.018	287.231	229.403	193.861	262.959	312.867	309.747	148.436	164.484	313.322	211.462	270.98	174.347	157.875	523.038	165.485	246.733	269.84	224.53	247.717	318.486	380.075	260.092	249.909	155.494	388.744	306.746	207.805	168.123
0.76_554.1233m/z	554.123	0.763583	neg	Biotinyl-5'-AMP	HMDB0004220	39	10	0.718083	136.336	131.706	78.6279	160.263	96.3949	164.169	84.3035	130.299	105.178	279.326	71.2784	131.576	77.9818	217.428	162.425	70.0662	57.6161	41.2623	113.502	111.834	120.324	129.404	79.5156	76.82	101.893	42.2189	48.9293	62.7851	75.8582	33.514	108.721	94.1158	138.667	133.297	57.6537	85.3633	46.2657	93.2917	61.5517	26.7859	62.4918
14.23_360.9903m/z	360.99	14.2329	neg	Bismuth Subsalicylate	HMDB0015408	37.4	0	-4.52107	70.0963	64.9409	68.2759	75.6186	62.5225	73.0154	67.4683	62.5102	69.1462	71.7864	72.7545	71.144	71.9772	63.2882	72.8508	60.9807	55.0654	59.0609	72.9013	55.2496	65.0112	70.3772	77.8628	64.4577	68.2779	54.2449	51.5276	71.2414	64.6777	66.0194	82.1584	51.2677	67.6286	82.3157	66.7005	70.6544	78.0099	60.8171	74.1228	58.9295	67.1403
5.03_251.1641m/z	251.164	5.03333	pos	Blennin A	HMDB0031901	41.1	11.9	-0.0935021	26.6964	38.1243	23.8703	21.9553	21.6094	5.73735	17.4932	33.7459	16.5915	17.4214	27.1934	25.83	47.7467	12.6105	36.9322	13.6766	20.1793	8.89128	9.48517	6.87843	6.95158	10.5333	13.0991	9.38405	20.7735	28.2238	36.8952	56.0999	20.8863	35.4183	26.6226	14.6734	33.0117	14.8463	12.3789	12.1078	28.8759	37.114	46.9871	23.8124	26.1033
4.56_265.1451m/z	265.145	4.55572	neg	Blennin D	HMDB0031902	44.1	31.1	2.2172	27.9756	41.1697	29.4929	39.4669	20.4909	16.6349	18.8961	32.6471	16.2927	24.5092	26.408	27.8253	44.4858	27.6242	29.8667	16.1009	11.4063	19.2598	32.5872	34.3767	32.7273	37.999	26.5727	19.7729	11.5835	21.8526	24.0821	20.3655	23.1123	18.8428	41.3602	30.2241	20.0338	34.3003	28.5819	25.7807	31.3771	23.535	18.8806	41.1336	30.2902
4.55_372.2152n	390.249	4.55047	pos	Blumenol C glucoside	95146	41.8	16.9	1.08557	208.783	291.961	161.04	236.399	187.45	146.552	233.749	374.577	206.474	223.684	157.687	198.984	87.2086	152.444	263.586	68.7362	85.5875	8.14393	272.407	273.457	422.299	192.632	121.887	340.294	109.456	522.906	174.862	56.3442	188.968	38.8881	195.704	335.286	265.221	178.602	299.927	63.7214	82.7069	100.884	108.437	117.455	138.091
3.52_563.2708m/z	563.271	3.5226	neg	Blumenol C O-[rhamnosyl-(1->6)-glucoside]	HMDB0031935	36.9	0	-0.294252	3.0599	7.12388	2.1713	3.77626	4.32905	2.35684	2.99193	2.46356	1.33585	2.93009	1.94634	2.64223	1.35557	1.73595	1.07894	5.70724	2.05751	2.6364	0.495028	2.26089	2.65806	2.05793	1.56376	0.947089	9.56655	3.0116	3.78123	1.24343	2.89982	0.209071	0.426936	2.00107	2.39779	1.98516	1.15173	0.211583	6.04879	1.81159	1.10708	1.50623	2.67488
3.36_448.2695m/z	448.269	3.358	pos	Budesonide	HMDB0015353	40.3	2.72	0.263447	180.233	0.815488	23.2627	3.46287	0.832311	0.846511	11.3725	2.21677	76.338	3.91878	1481.31	148.786	187.093	1.88e-08	255.746	0.248303	20.8916	13.9861	35.9151	1.88e-08	3896.06	2605.57	5.89026	5.41482	0.99222	12.6728	308.061	75.9722	468.566	0.33608	369.231	1384.47	1.03347	432.104	84.9809	3734.39	14.6178	1.50453	20.4074	12.2732	6.21822
1.85_223.1095m/z	223.11	1.85387	neg	Butalbital	HMDB0014386	36.5	0	3.14483	3.84361	4.30673	2.82677	2.46585	4.32874	4.3002	3.18278	4.01663	3.72895	5.17904	4.33894	3.9739	3.45414	3.68474	4.23705	1.23682	1.25598	1.83232	4.243	1.59546	6.90074	2.74029	3.26473	1.81586	2.89816	4.0548	3.36229	3.37601	2.86652	4.00957	4.35009	6.17893	4.13369	5.5827	4.25229	4.15122	5.45583	3.09958	2.88405	0.966274	1.73764
3.01_229.1317n	230.139	3.00547	pos	Butenylcarnitine	HMDB0013126	38.1	0	1.16776	9.54697	9.41183	8.05348	11.0178	9.51333	10.6985	6.26787	8.46209	9.01801	9.20827	10.86	9.48205	9.90881	11.6213	13.2425	23.4334	11.8083	8.26595	13.3546	13.0777	10.298	14.9775	11.1215	11.2867	7.63538	27.1153	14.3166	9.17282	12.7202	6.79055	11.3675	21.4078	11.8024	10.944	17.7336	8.80603	13.5175	16.98	14.191	15.045	14.5537
0.52_427.1516m/z	427.152	0.516667	pos	Butylparaben	HMDB0032575	42	13.7	-0.479888	16.7863	12.2532	31.8782	7.46983	15.6838	7.69335	12.8696	16.8049	16.663	9.01175	14.734	16.8591	26.5603	24.0416	21.6628	19.1859	21.5243	4.25468	19.6232	46.7436	24.0262	23.1487	18.2838	3.1778	10.7131	18.2588	12.0193	24.5677	19.1471	17.8504	20.7486	10.9097	24.358	22.6646	7.03936	18.9822	13.0839	4.55211	21.1119	22.1598	58.3593
3.17_990.9776m/z	990.978	3.17432	pos	C.I. Pigment Yellow 100	HMDB0037722	34.2	0	-1.92995	8.4765	9.59283	5.32291	8.00463	5.78387	5.3892	15.2679	14.3635	13.2861	9.20452	9.18188	8.58215	6.6325	10.2857	4.81664	7.81052	4.43315	11.2341	7.64247	11.1991	10.8127	11.319	10.8622	12.1515	2.65872	7.71244	10.1326	4.33704	7.80557	4.77797	5.19334	3.81453	4.80872	4.88883	5.11296	6.87238	4.74062	14.153	7.35764	4.7355	3.67197
4.48_272.2584m/z	272.258	4.48132	pos	C16 Sphingosine	53900	43.5	23.3	0.021676	60.6878	51.138	129.234	50.4404	133.441	43.5621	47.888	36.9757	50.7623	45.8331	48.8506	61.6519	66.0173	50.9338	54.9601	59.0569	66.7834	49.8441	47.0047	62.6306	45.2188	50.5836	60.6908	47.6397	44.9244	48.4541	71.1888	32.0758	53.2266	35.805	54.9994	41.2904	53.6503	105.387	99.552	43.2175	46.4731	48.2916	44.2034	57.2314	87.8539
4.79_374.2451m/z	374.245	4.78505	neg	C19 Sphingosine-1-phosphate	LMSP01050004	37.8	0	-3.63918	25.1997	16.3694	51.53	31.3376	35.6822	37.0008	18.7201	17.8042	18.9919	16.4439	16.2014	25.7807	28.0011	19.5403	20.7077	24.2159	63.6917	55.0304	29.6946	13.6536	15.8352	76.8447	54.143	31.7911	34.95	34.8285	38.9247	30.4238	37.5537	32.6239	24.7916	39.7318	20.5659	24.7243	21.2595	26.8	92.2661	44.0912	65.6521	44.657	51.7752
4.50_253.1449m/z	253.145	4.5029	neg	C75	44901	51.1	72.1	1.4165	2.85997	5.46471	2.18491	2.80041	1.60622	3.63402	3.39957	2.71365	3.60024	3.90998	2.28675	2.92944	3.43549	0.856339	2.63099	3.39171	5.21564	5.19244	2.74161	2.50821	6.07216	2.50131	1.83941	2.36853	3.82544	1.70326	3.25494	8.18528	3.71255	2.13926	4.42742	2.08577	2.18722	2.42549	4.58476	2.46561	3.53778	3.1308	4.10421	1.5704	3.17057
3.63_330.1342m/z	330.134	3.63198	pos	Cabreuvin	HMDB0030679	37.1	0	1.82639	2.04675	3.62572	2.99155	1.61792	1.13824	1.9175	1.13102	1.71521	0.796653	2.61578	1.43766	2.04185	3.07548	1.85227	1.83181	1.88e-08	1.59056	1.88e-08	0.943815	0.476487	1.88e-08	0.540333	1.88e-08	0.998964	1.88e-08	1.88e-08	0.190777	0.681937	0.402077	0.608282	1.88e-08	0.257746	1.88e-08	1.88e-08	2.47078	3.15296	3.4992	3.14845	1.93134	3.01952	0.774074
0.53_395.0388m/z	395.039	0.531167	pos	Caffeic acid 3-O-glucuronide	HMDB0041705	36.4	0	3.50921	29.8795	28.0651	35.5441	33.5165	21.0058	28.6155	25.5997	26.2944	37.8402	29.2073	25.2032	30.6312	32.3643	27.663	38.8707	25.1513	27.0449	13.2811	22.3012	35.5257	22.2608	29.2147	22.5689	20.8354	27.964	25.1772	21.7446	27.2217	25.0296	19.1992	35.069	28.7608	30.0362	29.2937	30.0782	24.2532	20.2867	24.8747	35.3937	27.7547	47.801
4.85_485.3270m/z	485.327	4.85153	neg	Camelledionol	HMDB0035730	39	2.78	-0.61258	302.125	205.542	309.698	105.563	245.154	620.261	103.026	441.922	350.983	159.895	114.607	294.127	503.513	301.34	456.762	112.683	169.014	167.716	43.4333	639.551	140.659	384.429	81.3337	76.7091	358.135	233.201	189.31	97.6307	193.58	52.9624	644.57	423.291	349.222	120.895	157.707	118.334	96.2873	107.765	84.5279	266.857	335.98
0.53_881.3241m/z	881.324	0.531167	pos	Candesartan	HMDB0014934	34.3	0	-2.90922	4.10933	7.11655	4.21695	4.18991	3.52189	4.8979	1.82037	2.17019	5.87487	5.52614	3.89547	4.17554	1.96954	4.37591	7.41766	3.40564	3.0561	3.06681	3.6177	2.2811	3.01599	1.88e-08	3.01178	3.13852	3.51647	2.35759	3.26524	2.17368	2.92029	3.0704	4.04689	4.7868	3.51532	3.3412	8.21277	3.28073	3.9237	8.78725	5.92371	2.86438	1.74795
2.95_127.1113m/z	127.111	2.94943	pos	Caprylic acid	HMDB0000482	38.5	0	-3.01823	7.75588	6.04724	5.43741	8.3723	6.45793	8.61728	9.59679	8.01815	5.27809	7.54787	6.3314	7.7667	7.53904	10.1123	13.2467	11.6557	10.1402	4.0408	8.35294	8.22408	4.11481	8.32721	7.36078	26.8477	5.0685	14.2834	8.68321	5.81511	8.85192	3.96309	4.21976	11.8013	6.72736	9.12545	16.618	5.2358	6.54679	8.79344	9.27361	6.38143	6.39541
3.97_200.1294m/z	200.129	3.97325	neg	Capryloylglycine	HMDB0000832	41.4	16.8	0.942091	3.33359	4.33527	3.02202	6.91965	3.58216	4.80616	2.76038	3.08302	3.12049	2.67647	1.14681	3.27758	0.979065	5.13016	3.24134	4.42465	3.82078	6.28883	3.11274	8.51596	8.16085	4.98881	4.79652	4.48262	1.74516	3.78449	3.39138	2.36087	4.1603	0.33081	5.54991	0.615737	4.01825	4.17031	2.68199	4.6039	1.99866	5.00485	2.00422	3.013	7.60229
0.59_383.1449m/z	383.145	0.58785	pos	Carbendazim	HMDB0031769	38.4	0	-3.58407	152.896	91.1082	193.068	67.0554	168.845	180.58	156.792	116.656	153.68	179.603	169.453	154.53	164.157	162.155	158.948	156.71	222.069	118.507	226.779	113.976	96.4259	93.4683	108.914	115.35	155.32	233.951	200.595	204.255	161.586	153.418	90.921	173.611	202.889	166.104	136.47	217.974	204.637	187.027	171.649	187.018	154.525
1.29_291.0075m/z	291.008	1.28805	neg	Carboxyphosphamide	HMDB0060449	41.5	52.3	0.51682	5.40392	3.34528	3.11905	3.36653	2.77758	3.67666	3.99992	4.80954	9.46205	9.54848	9.50789	5.61912	6.03747	5.58236	5.63714	5.93389	8.1933	6.63334	6.65895	5.84121	4.81852	7.20776	6.7931	4.62464	6.07156	5.7434	5.00556	4.94947	6.14289	9.53103	8.24246	6.36156	7.47409	8.01638	5.11502	6.1452	4.44519	5.42369	6.0063	6.15716	4.78709
5.66_283.2436m/z	283.244	5.65767	neg	Cardanolmonoene	HMDB0030482	39.3	0	1.47374	946.014	1062.31	1115.26	888.863	1129.63	1297.76	761.597	811.551	789.29	1056.51	950.861	940.842	802.271	820.05	792.132	998.734	1026.25	969.027	907.008	770.153	820.327	918.426	918.778	1126.24	936.143	648.023	765.683	836.663	907.827	851.386	1032.39	725.289	794.378	763.388	646.701	771.928	982.402	964.793	1049.88	813.353	890.28
2.07_431.0961m/z	431.096	2.06553	pos	Caryoptosidic acid	HMDB0034249	35.7	0	2.63251	11.8223	1.30526	5.64757	6.84311	0.990496	16.7414	8.97679	15.3881	14.6936	6.96518	26.2425	12.6104	26.3285	9.43491	11.4759	0.819737	0.696403	0.187856	5.61156	23.3063	10.4339	7.86507	16.1739	1.88e-08	3.63153	9.97725	2.38149	21.4449	8.54414	12.9461	15.342	12.6237	23.3298	9.33821	1.88e-08	14.1127	6.38131	6.39728	6.50922	1.5882	14.1536
3.02_568.2022m/z	568.202	3.01948	pos	Castavinol	HMDB0029808	36.5	0	-0.516603	1.92066	1.09772	2.68884	2.28393	1.11443	1.1166	0.827294	2.63834	0.892496	1.34804	1.83199	2.01489	3.39028	3.8281	3.4633	2.04608	2.435	1.15883	0.9284	1.51088	2.24157	2.49197	1.81284	1.88e-08	1.83175	1.98895	0.57171	3.92016	1.64738	1.77249	4.53086	4.48007	4.09458	1.87454	2.29479	1.38658	2.56327	5.37672	2.1001	1.83855	1.88e-08
0.53_445.0534m/z	445.053	0.527583	neg	CDP-Ethanolamine	HMDB0001564	38.7	0	0.580547	3.02902	4.71405	1.04155	0.924348	2.8427	1.14833	2.00555	1.84026	2.48233	1.39246	6.18327	3.17699	6.48288	3.21917	4.91323	0.932214	3.28569	3.48411	4.33173	2.84203	3.13886	1.22568	1.22864	2.26218	1.4986	0.666955	0.661954	1.44244	2.22489	4.79241	2.94096	3.25459	2.92967	3.10282	4.15445	3.47978	1.24745	3.6726	2.38977	3.54226	1.7156
4.72_455.3152m/z	455.315	4.72283	pos	Ceanothenic acid	91859	44.4	37.6	-0.960245	65.0096	117.916	44.0921	114.81	42.2126	85.7996	49.1284	139.77	34.5056	73.9019	55.7716	59.4403	10.6679	7.83788	14.2123	37.4428	29.8051	9.20947	36.0858	65.4709	58.0188	19.6567	26.5817	36.9315	134.449	58.8264	46.9987	71.3891	46.3655	47.0596	44.6392	21.2088	65.8098	65.6913	23.5374	55.7228	55.5701	33.2029	26.1555	34.6077	53.7898
0.76_304.0609m/z	304.061	0.763583	neg	Cepharadione A	HMDB0034364	36.8	0	-2.05545	152.038	124.137	110.004	170.836	114.986	152.084	105.492	186.618	153.62	209.422	119.258	152.876	120.653	255.691	193.884	93.9013	83.0571	78.5907	162.416	96.5251	87.7443	138.606	101.538	104.126	115.903	58.2795	71.2848	102.138	97.4444	87.0093	148.853	108.569	156.408	180.455	88.2945	148.595	65.1735	115.196	82.1834	56.5062	96.1983
3.10_469.2299m/z	469.23	3.10368	pos	Cerulenin	HMDB0015168	38	0	-2.312	1.92792	2.24253	1.47588	2.1836	1.02254	2.46218	4.44173	1.22788	1.02505	0.329789	1.63514	1.97567	3.87565	2.63999	1.71999	4.35745	6.23263	4.98094	3.4434	4.18929	2.45576	1.82133	4.64292	5.40144	2.33407	1.26696	1.96916	1.23782	3.06885	1.2396	1.80441	1.24549	3.20953	1.46156	1.92827	2.16888	1.24234	2.34711	1.86238	1.93494	2.53718
4.32_611.3801m/z	611.38	4.31557	neg	Cholestane-3,7,12,25-tetrol-3-glucuronide	HMDB0010355	38.3	0	-0.0052014	9.77106	4.00373	3.00759	2.67492	14.2011	52.9372	2.48048	15.9056	2.5142	10.1945	0.81083	9.23979	6.05229	8.27129	2.24556	23.8548	7.03764	11.5037	14.6925	25.0856	10.4675	12.8591	13.2806	10.7438	8.78527	22.3573	10.999	9.41639	12.8646	4.73805	14.8997	16.5857	46.0858	30.1841	8.8568	4.97448	6.41061	6.38938	4.90124	0.687407	10.9997
14.84_369.3512m/z	369.351	14.8416	pos	Cholesterol	163	39.2	4.25	-0.929546	3094.94	2119.89	3365.6	2718.5	4331.39	3286.17	2132.86	3251.73	4089.91	2546.77	3320.12	3197.95	2739.71	2609.79	4144.85	2056.81	1784.59	2170.92	3159.67	2193.24	3587.36	2661.29	1769.2	3929.79	2767.12	1802.62	3394.71	1975.48	2457.95	2183.37	1896.68	2671.85	2203.77	2672.59	4822.25	1966.52	2582.03	2448.96	1952.77	3185.39	2352.54
6.72_465.3046m/z	465.305	6.71795	neg	Cholesterol sulfate	HMDB0000653	38.3	0.241	0.438617	2352.45	2613.28	171.025	3324.53	3908.38	3514.32	2471.91	2820.95	2022.33	2588.64	2230.93	2214.33	1263.75	1059.56	492.855	181.857	1612.05	761.087	1770.47	2054.41	1416.38	155.224	1979.97	3239.5	2292.16	2425.71	2987.06	191.527	1742.67	3886.01	3785.02	5144.71	2381.37	136.569	2792.82	2403.59	1895.23	2120.59	1100.47	140.741	1354.81
4.10_408.2873n	407.28	4.10092	neg	Cholic acid	206	39.5	1.03	-0.781004	215.328	218.593	46.9611	363.479	147.918	569.4	210.257	91.985	114.347	282.943	100.247	198.175	333.722	16.8072	137.164	205.309	354.352	424.311	79.1425	646.718	336.912	131.831	97.7402	56.983	245.613	577.169	604.644	776.526	314.015	64.6908	268.295	140.71	198.108	119.111	769.469	213.581	511.29	480.46	333.828	586.821	461.816
2.57_303.1552m/z	303.155	2.5654	pos	chondroitin sulfate E (GalNAc4,6diS-GlcA), precursor 5a	HMDB0062464	38.8	0	-3.88107	10.2661	10.4382	11.1082	7.89174	7.23125	7.71338	11.108	11.7078	8.96034	9.65488	6.34826	10.1745	7.47846	12.8878	19.7766	13.6477	8.50079	3.6233	11.1448	13.1899	9.42676	8.08389	3.51354	12.2713	17.5279	21.3526	15.2201	21.3966	11.719	9.04901	12.8146	10.1244	7.07778	10.214	12.1136	8.03306	5.65785	12.4929	5.56213	11.4395	14.3379
3.29_204.0668m/z	204.067	3.28562	neg	Cinnamoylglycine	34534	53.4	78.6	0.909636	4.33729	2.84424	1.41243	1.91993	4.48229	5.94368	5.13248	5.59027	5.35743	3.60133	5.38843	4.36454	1.27708	9.2853	8.1923	1.84641	4.59139	4.75463	1.75519	4.2261	3.4584	2.94207	5.60383	4.82561	1.36167	6.12985	4.22449	2.19973	3.40636	1.82597	2.04824	1.98395	1.23007	3.45558	5.58162	1.7938	1.99193	2.42799	3.71563	1.2333	4.79201
0.76_338.0485m/z	338.049	0.763583	neg	Cinolazepam	HMDB0015533	33	0	-4.65696	176.389	143.092	128.983	155.853	121.023	181.709	117.337	232.974	148.034	279.835	119.182	175.208	128.847	355.931	212.992	112.422	90.4839	94.769	177.003	104.321	90.2493	157.613	89.4806	95.5263	125.846	58.3893	65.9004	121.165	101.416	72.798	141.552	121.3	145.804	163.463	82.8955	143.864	37.8587	108.008	96.761	34.7332	95.8535
0.60_204.1417m/z	204.142	0.60165	pos	cis- and trans-L-Mercapto-p-menthan-3-one	HMDB0032205	38.3	2.66	0.211123	219.049	282.511	256.474	219.629	237.658	326.975	226.443	240.489	162.548	194.236	193.294	218.39	197.315	248.32	179.949	254.674	273.544	236.491	252.099	238.124	182.314	238.492	177.111	268.373	151.19	176.299	279.934	176.7	219.664	241.946	278.897	205.909	153.129	226.894	321.243	187.244	171.069	214.752	182.632	221.929	209.909
0.12_128.9501m/z	128.95	0.11705	pos	cis-3-Chloroallyl aldehyde	HMDB0060458	34.1	0	-3.65729	45.4009	43.1452	51.2953	50.2632	36.7843	39.8334	49.3224	39.5508	47.8736	49.7377	41.3343	45.4582	37.8679	50.7373	53.481	32.8415	40.8292	43.1371	41.0311	45.2815	41.0575	41.8874	39.381	52.7185	38.0846	36.0862	45.1925	32.8929	41.1108	34.4563	38.3174	36.3714	34.9986	32.8693	46.9375	37.2821	33.7738	38.7842	36.1277	37.5935	42.9166
4.79_370.2954m/z	370.295	4.79355	pos	cis-5-Tetradecenoylcarnitine	HMDB0002014	40.7	6.29	0.589694	561.378	1025.31	629.092	572.064	736.276	702.404	879.283	454.236	353.022	379.204	219.584	508.092	386.628	254.42	222.851	401.097	758.954	766.415	417.058	317.059	718.232	560.423	683.695	985.286	642.377	268.572	830.682	324.763	538.273	343.306	527.328	127.767	465.363	534.241	279.733	1370.14	953.365	1109.26	1050.95	673.369	605.742
6.09_297.2441m/z	297.244	6.08848	neg	cis-9,10-Epoxystearic acid	36008	43.9	26.1	1.84412	170.43	91.6729	207.121	158.737	254.329	160.774	197.458	237.268	129.107	207.086	166.891	171.047	131.878	116.663	191.578	203.713	132.555	165.151	112.529	207.647	203.119	148.536	90.8775	101.385	95.1954	94.014	122.819	90.6188	134.618	153.362	98.6888	107.224	119.892	111.502	196.972	170.2	217.612	113.37	216.13	248.83	168.854
3.99_225.1499m/z	225.15	3.99458	neg	cis-Quinceoxepane	HMDB0038108	40	2.26	1.7087	67.2239	85.375	110.441	152.527	35.1401	57.9589	21.3474	30.1734	102.438	67.0822	71.5293	69.6665	110.099	67.7415	48.2045	35.0972	58.5496	27.4564	23.9382	35.5491	22.6806	23.3863	12.5976	16.2874	35.9884	31.6375	45.1646	30.7738	29.6719	22.2786	22.8209	30.5051	26.825	21.8817	36.5648	26.6769	30.8926	35.2191	22.5534	32.7875	16.2184
3.25_353.0334m/z	353.033	3.25478	neg	cis-Resveratrol 3-sulfate	HMDB0041712	38.2	0	-0.763945	28.3867	34.9053	23.5368	39.0911	26.5004	53.3571	24.5803	38.0015	35.3208	46.3821	29.932	29.2971	6.02262	15.3176	20.8422	14.2325	5.79958	15.93	20.9772	25.956	35.0593	34.6226	22.6315	15.3135	12.7572	48.2621	65.393	17.8478	24.0072	9.55047	13.5883	21.718	15.8462	54.1204	33.4774	20.2017	33.2183	15.7756	25.8902	45.7193	33.1735
3.44_333.1447m/z	333.145	3.44242	pos	Citpressine II	HMDB0029324	41.7	14.1	0.758848	37.9128	83.7175	31.6806	46.2705	57.5886	31.7455	59.4363	23.7173	16.3865	23.2273	31.3837	37.3419	18.064	38.3462	46.3696	25.1367	32.6648	66.5633	36.4743	46.4721	68.4718	47.7653	47.9241	71.5815	24.3162	15.8274	26.3521	6.87064	35.9099	16.1801	19.7848	15.3886	8.88365	52.2757	46.1571	43.1551	61.2787	55.7588	59.6532	68.0924	60.6146
3.23_402.2049n	420.239	3.23068	pos	Citreoviridin C	HMDB0030523	38.8	1.11	1.6454	29.2222	7.97911	11.0156	11.2776	7.05249	11.1696	12.029	8.77994	16.1378	7.39311	192.409	26.26	23.0353	13.6246	35.5873	10.5282	17.0764	7.09546	15.0275	11.6574	413.976	275.236	13.0004	3.72578	9.20649	14.1766	37.7989	14.0617	57.4364	8.01709	61.9131	154.91	8.90167	59.1491	18.1494	508.937	10.0869	13.0839	5.40817	10.788	12.402
0.77_210.0608m/z	210.061	0.767417	pos	Citric acid	HMDB0000094	39.5	0	0.0954707	6.58013	8.38826	6.96845	8.4371	10.2472	12.0118	5.10274	3.62655	0.952495	5.28123	2.25415	6.48445	4.68293	8.74087	9.85209	12.3474	15.5985	10.4012	9.97105	10.4294	13.453	15.7835	12.0094	19.3591	7.14255	9.17763	8.86296	9.02381	12.6033	20.1757	7.77618	13.9859	10.1487	8.96745	10.7738	8.7383	15.581	12.6551	12.5127	9.28428	9.60996
11.43_359.1536m/z	359.154	11.4299	neg	Clomipramine	HMDB0015372	34.1	0	1.49823	0.741657	0.359011	2.43183	1.88e-08	3.53048	0.552111	1.88e-08	1.88e-08	0.709537	0.583269	1.88e-08	0.773371	0.994292	0.810673	1.88e-08	5.64402	3.42735	4.8514	4.80815	1.76097	2.07783	10.4354	39.1615	46.4874	6.06737	1.65307	0.86504	6.35502	9.48247	5.7064	4.95638	6.39435	4.7779	7.74944	4.67868	5.1162	8.53856	4.65788	16.0771	4.37655	6.53244
3.90_473.3259m/z	473.326	3.89972	pos	Coprocholic acid	HMDB0000601	43.3	37.5	4.69447	13.4759	8.77387	3.14534	18.5336	12.2873	19.5631	8.7692	41.9585	6.67189	19.5095	11.876	12.1966	1.71468	1.88e-08	9.01327	7.58553	2.93791	1.07308	5.06147	6.73156	1.5092	0.249219	0.663721	8.36786	26.4039	6.58563	4.43588	1.14902	5.86844	3.78915	0.970435	0.869796	1.52849	6.50377	5.89274	10.7342	3.75379	3.33274	0.871735	1.88e-08	12.435
3.33_385.1866m/z	385.187	3.32695	neg	Corchoionol C 9-glucoside	HMDB0029772	39.6	2.75	-0.575985	16.1117	17.4261	6.98777	21.8097	10.6311	3.40888	8.23883	29.6116	12.8349	22.8362	24.0299	15.1145	12.141	7.44111	18.1941	17.5872	2.64659	4.6352	20.8253	20.9071	23.7185	20.8013	9.96356	8.0191	7.43014	14.1235	12.3104	7.40769	13.518	10.4088	14.4238	11.0574	18.6984	28.1041	34.8454	17.9243	11.4676	10.5224	6.00388	31.2842	19.5407
2.39_399.1660m/z	399.166	2.387	neg	Corchoionoside B	HMDB0030975	40.2	9.12	-0.144612	6.46323	3.41772	3.399	4.62392	0.971497	5.35033	3.32842	10.7004	6.53844	2.89826	8.39654	6.82893	10.7352	9.26057	16.1751	0.410114	3.16723	3.29471	1.7666	5.12267	4.78648	8.09195	2.27122	0.481276	0.745477	2.00576	3.59597	0.526783	2.95977	6.50528	2.49793	6.6289	7.23233	1.0366	4.1796	2.39235	7.7199	2.75452	0.417282	1.16086	4.4897
5.63_291.1949m/z	291.195	5.63283	pos	Corchorifatty acid A	HMDB0032664	46.9	53.6	-1.77109	15.1784	8.96613	19.843	1.88e-08	5.95729	25.7318	19.231	6.25145	1.88e-08	46.9209	16.2189	16.1902	3.32717	1.88e-08	48.7713	6.1302	24.8138	56.476	4.19298	9.4103	41.5057	8.89	96.5872	76.0746	11.9952	5.71522	52.3387	26.1153	34.1753	1.88e-08	11.8213	5.60152	13.8784	1.88e-08	29.1833	4.4073	4.13168	14.4468	33.6306	71.9328	105.91
3.91_311.2218m/z	311.222	3.91377	pos	Corchorifatty acid F	HMDB0035919	32.4	0	0.399866	6.08953	4.66502	6.39544	8.42186	6.33723	3.43984	4.38154	7.3564	5.21087	8.63732	4.08939	5.99692	7.19667	7.33118	4.50251	3.3427	3.1002	3.2191	2.3306	1.91848	2.79235	3.38724	3.56326	4.39182	1.4242	4.37756	3.94477	1.81868	3.49235	8.31175	8.15403	2.04691	6.79513	3.15121	4.91417	6.69153	5.5944	5.16367	9.84792	3.51152	3.75736
3.63_347.2217m/z	347.222	3.63198	pos	Cortexolone	HMDB0000015	38.9	0	0.151225	6.21831	6.47194	7.48453	5.87732	5.8868	7.42833	3.67253	9.89552	9.95788	5.10768	5.49454	6.30651	2.89061	4.74876	8.06628	5.30607	8.12062	3.21564	3.61215	3.30982	0.703872	3.85448	1.26203	25.3827	2.38594	4.25209	6.84112	2.39477	5.05968	1.88e-08	3.43028	4.35857	3.8528	5.69162	2.32883	4.86702	3.74696	2.84781	1.15	1.99944	4.56084
3.84_363.2166m/z	363.217	3.84313	pos	Cortisol	HMDB0000063	41.8	14	0.092153	17.448	10.5984	4.77489	14.0294	25.7365	66.1052	38.3103	6.03414	2.48606	6.22472	25.7506	17.598	36.4753	3.44865	1.72223	20.0694	10.0023	184.135	0.843049	2.51478	12.1069	8.99571	33.1822	73.5946	2.77313	5.42373	9.98486	8.38542	27.9693	40.3256	4.11417	4.20767	4.3037	19.9519	13.9966	14.9652	8.04846	9.12779	48.6613	4.73529	12.3531
3.08_420.2377m/z	420.238	3.07562	pos	Cortisone acetate	HMDB0015459	39.3	1.42	-0.860911	8.90339	1.88e-08	0.720913	1.88e-08	1.88e-08	0.29013	2.51851	0.137555	2.2869	0.302965	81.5732	7.63059	6.02441	1.88e-08	11.1513	1.88e-08	0.396824	0.900517	1.31017	1.88e-08	181.826	117.81	1.07908	4.73594	0.0193945	0.418697	11.2104	4.16525	21.6099	1.88e-08	19.7186	63.1852	0.992153	20.0071	3.43404	212.934	0.435091	0.107427	1.88e-08	1.88e-08	1.08021
7.48_403.2621m/z	403.262	7.4782	pos	CPA(18:0/0:0)	HMDB0007004	39.7	17	3.14446	531.121	524.89	472.096	443.838	362.496	430.565	375.319	526.086	880.25	640.901	491.392	527.468	648.117	350.625	504.883	593.999	504.196	389.875	559.681	396.521	414.997	459.359	507.46	428.037	494.828	391.831	316.836	420.134	475.393	646.084	415.783	592.309	395.203	427.82	379.864	291.435	311.719	428.748	576.456	651.166	458.145
0.59_132.0764m/z	132.076	0.58785	pos	Creatine	HMDB0000064	40.3	8.86	-3.01591	271.078	190.238	210.745	277.961	223.401	424.087	316.702	247.877	354	214.3	188.763	274.815	280.904	376.439	229.539	334.672	455.62	442.498	226.324	325.657	323.669	316.747	256.254	656.051	256.511	358.519	352.388	272.583	338.463	235.429	377.791	328.422	252.325	243.747	445.219	264.665	238.941	290.066	351.56	232.112	323.088
4.21_423.2751m/z	423.275	4.20823	neg	Cucurbic acid	HMDB0029388	46.1	32.7	-0.3327	1.99031	1.88e-08	1.03892	9.5292	0.432342	6.80821	2.12257	1.88602	1.88e-08	1.17516	1.0677	2.00028	2.37263	1.88e-08	1.88e-08	0.334593	6.62379	7.04361	1.36993	11.3461	3.043	0.495568	1.18186	0.313696	11.7802	12.2861	18.3812	3.84052	5.20267	1.88e-08	2.62723	1.71981	0.426472	1.46692	2.14489	1.08539	2.87709	1.74951	0.379288	2.10705	3.06058
4.25_269.1288m/z	269.129	4.25365	pos	cycloguanil	HMDB0060974	33.1	0	4.95234	5.11967	7.32346	4.60912	5.96686	10.2638	2.26953	6.91604	3.53362	1.88e-08	3.17115	3.947	5.05698	2.58585	9.84323	8.54793	11.066	4.4538	5.83926	14.0259	13.6167	17.7875	14.6018	6.07587	15.775	3.68452	8.30943	4.82914	1.26275	8.87287	10.1056	8.63417	8.26363	1.75412	3.03768	8.41172	2.7751	10.9358	18.9167	7.74316	11.1171	17.2508
11.75_329.1591m/z	329.159	11.748	pos	Cymorcin monoglucoside	HMDB0029777	37.5	0	-1.2071	253.833	211.814	246.748	260.662	251.011	253.8	138.715	245.77	237.071	216.72	237.258	246.453	338.234	254.142	259.746	296.84	281.005	223.911	288.507	239.009	218.164	244.921	199.45	154.758	274.712	204.188	201.02	224.905	243.583	270.047	232.512	226.335	200.962	140.68	236.156	235.549	219.5	220.934	205.488	185.052	170.733
3.73_281.1396m/z	281.14	3.73193	neg	Cynaratriol	HMDB0034983	43.2	26.2	0.528663	6.67117	7.22693	5.76417	9.29278	4.58462	2.6943	7.08521	8.15741	5.66585	9.32062	5.48811	6.77277	9.40285	7.19043	9.59034	4.20042	5.0427	6.78108	12.5479	3.74332	10.0738	5.97947	3.00028	2.30405	4.4617	7.28144	10.0637	5.0607	5.98961	5.02916	13.8733	7.96102	8.87437	6.82773	15.1344	7.61795	12.1786	9.00953	3.27886	8.82513	10.69
0.76_425.0797m/z	425.08	0.763583	neg	Cysteineglutathione disulfide	HMDB0000656	38.5	14.7	-2.17229	11.7364	9.42046	10.7752	7.92502	9.79336	10.4744	11.4625	17.3966	8.77785	12.1196	8.19144	11.8059	12.1845	14.4603	20.2979	7.68877	5.95062	3.7368	7.10117	12.4758	10.8995	13.8745	6.59095	6.92531	5.55267	5.39496	7.64411	8.17106	7.52918	7.66106	6.58572	9.59383	11.291	10.6389	5.19219	13.351	4.99459	10.49	3.11136	2.07558	7.58
3.12_253.0509m/z	253.051	3.12097	neg	Daidzein	HMDB0003312	39.1	0	1.00589	104.961	51.0552	68.3932	64.0713	30.2224	73.4636	114.919	63.2079	108.883	94.0072	164.838	111.636	222.883	112.06	145.357	21.9842	65.247	61.0901	99.0585	28.8782	36.4812	74.2372	31.4155	16.2472	41.0749	17.0929	21.3531	12.0479	49.6126	173.28	121.149	135.912	104.25	101.987	71.6046	216.541	106.912	75.6423	46.9241	102.95	81.8035
2.68_530.2927m/z	530.293	2.67763	pos	Decarbamoylsaxitoxin	HMDB0038319	39.6	5.32	4.00404	15.2511	5.60733	89.5701	2.30257	7.27522	1.45061	2.57172	1.88e-08	1.32361	1.41846	43.7731	16.0694	3.1665	2.34918	1.88e-08	4.61032	13.6357	83.0989	66.6625	1.27664	84.9275	88.8765	40.6519	122.75	2.05699	39.3054	49.8852	1.88e-08	45.0022	56.4166	342.987	23.5853	12.4426	33.6374	1.88e-08	4.49158	22.5685	15.8255	22.9219	51.7507	56.7269
4.95_235.1330m/z	235.133	4.94995	pos	Dehydrooreadone	HMDB0036046	39.4	5.15	0.461401	13.05	3.63272	19.3149	14.8968	21.0319	11.7799	18.338	4.08689	1.88e-08	1.88e-08	18.9368	12.8652	13.8688	15.8382	28.4782	20.5662	9.82769	20.0571	17.7279	16.1327	16.5704	6.99083	6.86191	13.6046	13.0513	11.4206	17.1064	12.1961	15.1088	16.9244	6.1127	16.756	5.78518	9.11754	18.8375	13.9714	18.7767	10.516	27.5689	22.6529	14.3758
4.34_240.1595m/z	240.159	4.33885	pos	Dehydrovomifoliol	HMDB0036819	41.3	11.2	0.357684	27.8268	42.8799	19.3645	38.9493	47.2717	33.4438	16.4928	24.7338	18.8235	20.4637	27.9491	27.5167	34.4756	19.8036	23.3993	29.8069	26.9885	16.869	25.3145	54.4094	34.3853	35.4556	26.09	34.8483	13.9454	49.8692	40.7195	12.6329	28.4005	8.9422	14.5475	41.0294	16.7455	28.2232	61.3972	22.7142	26.0021	45.0661	17.7018	27.7434	34.7029
3.26_203.0637m/z	203.064	3.259	pos	Dehydroxyzyleuton	HMDB0013970	37.8	0	-0.0687052	11.1828	11.0874	10.5158	10.4164	10.9525	11.6699	11.1666	12.033	9.97957	9.77453	11.2805	11.304	11.9499	10.274	13.1137	10.5354	10.6973	10.273	9.56285	9.98669	10.9124	8.12911	8.00661	9.8984	9.0583	11.6272	9.92247	8.71059	10.1688	9.00282	9.38976	9.25591	10.2458	10.1853	14.0961	10.438	11.7899	10.7524	9.71289	11.3421	9.97394
4.19_219.0779m/z	219.078	4.1869	neg	Demethylated antipyrine	HMDB0006240	37.2	0	2.2606	1.32501	4.00991	1.49545	2.64164	0.843502	1.96843	1.88e-08	1.08233	0.766526	1.26022	0.830055	1.24619	0.99413	0.598988	0.439901	1.54501	1.88e-08	1.06307	1.88e-08	2.87476	1.88e-08	0.368566	1.28764	0.862441	2.71231	3.02592	2.77507	1.03251	1.29459	1.87158	1.88e-08	1.72319	2.17756	1.88e-08	3.03656	1.88e-08	3.70081	0.202008	1.84705	2.25614	2.15099
9.69_678.4701m/z	678.47	9.6905	pos	Deoxycorticosterone	HMDB0000016	38.6	0	-4.05662	882.166	457.588	444.265	599.146	585.934	147.512	6947.04	567.302	271.197	247.952	617.14	906.632	215.262	459.313	1089.6	1334.49	967.777	2907.52	1247.19	923.945	1031.06	1238.23	3817.48	8503.48	868.021	575.071	980.255	329.049	1749.77	719.132	1084.26	1301.11	1205.18	4354.75	221.232	286.872	489.524	347.691	336.969	609.675	7989.26
3.19_336.1488m/z	336.149	3.19297	neg	Desethylchloroquine	HMDB0041870	33.7	0	1.23244	11.2654	5.58121	4.45044	17.0589	9.7726	10.3581	13.9579	14.42	19.0978	10.0714	8.72001	11.3353	7.79825	14.2066	10.8351	7.03039	9.72903	7.89779	12.0211	8.0159	10.9222	12.6736	3.85831	1.8315	10.5686	4.54105	5.01771	5.15632	8.2341	15.8573	11.6178	8.08228	7.33092	10.7507	10.1049	15.1108	12.6622	5.98213	8.00794	7.7465	8.1723
4.49_485.2910m/z	485.291	4.49155	neg	Desglucocoroloside	HMDB0033709	37	4.77	0.182118	11.207	18.6149	1.85544	3.87278	4.65392	38.3423	7.32849	5.07665	0.60606	32.9482	4.44564	8.95259	4.35882	0.0114372	1.88e-08	3.7665	1.58996	4.12227	1.67993	28.0121	0.438376	2.60342	0.286832	2.18e-07	0.464011	27.3345	45.0199	1.26574	7.78086	1.88e-08	0.0016704	18.1524	5.06056	8.13861	90.2023	18.858	17.8751	2.12034	1.88e-08	0.493964	3.4513
3.57_462.2670m/z	462.267	3.56973	pos	desmethylastemizole	HMDB0061013	35.9	0	1.3501	4.23386	2.39332	1.01697	17.0733	1.88e-08	10.8523	2.29687	4.55163	2.92407	2.01898	3.40191	3.94855	4.70295	0.319124	0.68822	0.803508	1.88e-08	2.34904	1.88e-08	1.88e-08	1.10161	1.88e-08	1.88e-08	0.853658	11.7449	5.5053	15.6567	3.06856	2.87288	1.13219	0.363118	0.991631	2.41111	6.22527	1.88e-08	5.13458	1.54131	1.3162	1.00447	1.34129	1.84905
3.60_833.4463m/z	833.446	3.5981	pos	Desonide	HMDB0015389	35	0	-0.848251	3.68596	5.10524	8.86564	3.96361	14.905	3.76068	1.23117	2.38322	1.98166	2.82657	1.29772	3.74567	1.88e-08	2.51401	3.66452	4.97732	6.01294	1.51075	1.89599	6.76768	5.34887	5.04528	4.25732	9.04369	4.27624	5.29882	2.10495	1.19784	4.04907	2.99833	3.74056	4.11877	2.78024	3.12263	7.43471	1.61819	1.40849	5.68416	0.754472	2.32294	5.60796
2.49_773.7388m/z	773.739	2.48782	neg	DG(24:0/24:0/0:0)	HMDB0007818	35.7	15	-0.605696	18.9579	30.425	16.6484	27.7053	20.7356	17.4677	19.1205	11.2077	13.4307	13.5878	27.946	19.0606	14.1597	18.2999	19.8704	33.5749	21.7547	17.9647	24.2132	35.0967	37.4528	25.1709	72.3886	41.4414	26.2349	42.4071	23.7393	21.148	33.0979	25.703	32.874	22.9966	34.6762	25.5388	25.7405	22.7898	26.9062	23.0887	21.8952	18.7707	15.661
0.57_180.0636n	225.062	0.568417	neg	D-Glucose	HMDB0000122	55.1	82.6	1.07328	129.106	98.1152	186.863	127.21	101.849	142.747	117.189	147.518	127.079	157.424	88.9172	131.452	145.835	123.111	117.14	247.311	84.1804	83.8371	125.776	153.645	96.3202	237.747	103.632	172.257	151.415	95.0783	101.871	170.285	137.724	97.326	148.975	90.3302	140.232	132.088	108.83	140.333	102.955	108.844	153.037	99.438	106.698
3.51_498.8330m/z	498.833	3.51323	pos	Di-2-thienyl disulfide	HMDB0037173	35.3	0	-1.38662	12.3716	8.5265	14.7653	10.4766	8.6712	12.8494	7.50692	10.9668	19.8049	8.84151	12.7352	12.4035	14.295	20.4397	11.1412	27.4494	12.7271	47.2186	8.41802	9.67041	9.08478	35.1818	32.0592	7.83727	14.608	11.686	19.6792	18.1715	19.5032	14.6475	25.9382	17.6783	14.4328	10.5461	11.3496	9.20368	14.9954	15.1526	8.04738	11.6136	13.9811
3.56_375.1560m/z	375.156	3.5641	neg	Diacetylfusarochromanone	HMDB0038971	36.9	0	-0.363462	2.95894	4.15525	3.95362	4.56035	4.00887	0.864853	0.213037	1.85819	1.88e-08	1.79294	1.98707	2.81164	2.04915	7.93259	4.94395	3.85809	0.364244	1.60049	5.966	2.90857	1.88e-08	2.25487	7.35678	6.36032	6.7749	4.10254	3.1318	1.88e-08	3.35203	4.54903	0.645984	4.07391	1.7779	2.91152	1.88665	2.8559	5.05315	3.23736	5.32554	4.38803	7.62317
1.89_326.0875m/z	326.087	1.89203	pos	DIBOA-Glc	HMDB0033734	57.6	95.9	1.29298	2.2793	2.96367	0.728493	3.63299	0.885734	1.78894	4.66884	1.88e-08	2.14083	4.80903	3.01904	2.2147	1.88e-08	2.18008	3.14109	11.5074	1.23913	2.3591	1.78334	0.404316	0.409975	1.86408	0.864352	1.17322	2.01295	1.21052	6.8671	5.02577	2.84117	2.03593	1.12316	1.61681	2.94533	1.78554	3.26508	3.14499	1.41188	1.27038	5.07057	3.19796	5.41306
1.42_376.1242m/z	376.124	1.41652	pos	Dihydrocaffeic acid 3-O-glucuronide	HMDB0041720	42.9	23.4	1.16376	31.6876	20.7184	33.4717	23.9329	21.8729	16.9258	31.9115	39.6781	29.6556	23.7087	54.2788	32.6758	35.2751	58.5562	33.3584	15.8092	17.0035	15.9057	19.837	21.1878	19.5025	27.5502	25.8509	2.87114	22.0997	18.4769	25.7924	23.4813	21.5302	44.3305	49.9554	29.3809	37.2956	20.1624	15.1583	17.3239	20.2282	14.5243	19.9849	16.3322	15.5203
3.15_255.0663m/z	255.066	3.15178	neg	Dihydrodaidzein	HMDB0005760	38.5	0	-0.101394	11.6754	15.0188	9.67914	8.44192	6.0363	18.6832	9.95025	4.58523	12.8702	9.36444	14.9085	12.4211	18.836	5.12398	18.4999	3.6255	0.607923	3.26068	1.39776	6.4469	22.2922	18.499	2.36731	1.52731	2.14761	3.08234	2.66827	1.75359	6.30973	21.5418	7.95943	22.4534	13.2347	32.3853	6.18358	4.60496	19.0271	5.55349	9.4622	64.1932	16.5922
2.98_432.1055n	450.139	2.97743	pos	Dihydrodaidzein 7-O-glucuronide	HMDB0041722	42.9	28.7	-0.400741	6.36273	4.52649	3.59289	2.4444	2.98422	11.4637	0.925851	2.85264	8.64291	4.42088	12.9162	6.78691	17.4923	0.997195	10.0825	2.5298	2.17645	1.88e-08	16.6613	7.34532	0.309761	7.42664	11.0044	1.88e-08	7.41226	5.05618	1.37273	15.1655	7.8043	19.1569	16.5004	10.653	8.75276	6.04072	0.298611	18.9423	1.98208	9.035	28.8755	2.82003	0.925482
0.25_205.0856m/z	205.086	0.254317	pos	Dihydrodeoxy-8-epiaustdiol	HMDB0031668	40.7	8.24	-1.37755	409.587	400.817	445.325	397.386	370.378	376.079	361.647	423.494	430.491	381.267	423.703	416.706	376.777	414.234	497.773	300.921	330.676	377.72	360.53	335.676	347.466	311.862	325.533	366.988	312.356	316.812	356.421	266.668	337.962	294.096	315.613	340.086	328.341	347.764	453.499	316.918	323.83	358.275	332.314	360.435	315.962
3.66_353.0332m/z	353.033	3.65693	neg	Dihydronaringenin-O-sulphate	HMDB0059996	48.2	53.3	-1.25488	19.5912	32.625	14.6023	32.9893	11.3483	35.5172	28.6066	22.3455	19.6955	34.8459	15.2829	20.1191	0.538144	10.8808	17.5568	11.6615	4.09316	12.0954	21.8648	11.2527	48.4511	54.062	12.7617	9.35351	6.9071	27.2797	37.7519	1.88e-08	18.4903	4.13182	23.0005	17.7963	7.10023	43.5294	17.7631	13.3725	26.3709	19.78	21.6261	77.443	23.046
3.01_120.0804m/z	120.08	3.00547	pos	Dimethylaniline-N-oxide	HMDB0001466	57.7	96.4	-2.64798	22.1294	17.8746	17.1104	20.0056	15.5073	28.3871	21.2004	21.8334	22.2691	24.2115	25.5976	22.49	25.5495	25.1656	25.573	16.9021	20.7474	17.2463	14.441	16.3754	20.3627	20.5913	19.1288	18.1194	19.6616	21.2956	17.3142	21.6128	20.7317	38.3616	28.7304	23.1859	34.1436	17.5001	16.5886	14.3377	20.1629	15.9776	17.5118	15.5478	16.6984
2.92_511.3341m/z	511.334	2.9214	pos	Diphenhydramine	HMDB0001927	35.5	0	4.39067	2.21889	1.0031	1.21622	1.37863	1.82777	1.88e-08	5.31484	5.36214	0.570333	2.16194	3.20343	2.23189	5.59488	1.88e-08	1.69528	1.93152	0.264386	1.61915	5.14529	4.68434	4.54685	6.35625	5.19438	2.31377	0.493327	3.80268	2.2857	5.4159	2.99443	0.862914	2.91139	3.10282	1.88e-08	1.7167	0.344092	1.18801	0.571727	3.77311	3.14998	1.82192	1.89018
3.24_359.1247m/z	359.125	3.24428	neg	Dityrosine	HMDB0006045	43	24.9	-0.579211	4.10179	5.916	3.15418	5.61246	6.56448	2.73717	4.8672	2.40868	0.640823	2.73638	2.05291	4.00084	2.44625	8.65245	7.22838	5.31701	9.47187	7.29726	3.56753	3.60093	4.02937	3.05378	8.65761	4.97852	4.13509	5.61244	2.83375	5.12592	5.57452	5.08927	19.7342	4.38441	2.57685	2.46821	2.27679	2.54241	4.30078	15.9541	5.25492	4.49255	9.3946
2.46_160.1330m/z	160.133	2.46183	pos	DL-2-Aminooctanoic acid	HMDB0000991	43.1	21.7	-1.54226	5.92569	6.40589	8.14644	6.52883	8.77167	6.82732	8.05722	4.26877	3.58873	4.15833	6.24814	5.99653	6.94688	5.38919	4.17706	12.3962	10.5382	13.5574	6.87611	7.59388	4.32484	10.2311	14.9756	20.1175	4.19886	4.43812	7.11836	5.56516	8.68534	4.88379	5.52232	6.80353	6.59684	6.90156	8.25356	8.37133	8.78483	5.73257	10.0658	8.24269	8.08813
8.54_135.1180m/z	135.118	8.54485	neg	D-Limonene	HMDB0003375	37.9	0	0.222241	17.589	21.0959	22.1984	20.2281	13.9579	25.0956	15.158	8.34379	10.1392	18.1815	13.2182	17.3637	19.7024	13.9751	10.3181	20.8648	24.4541	16.7489	17.8218	11.4476	18.5494	23.4446	25.8108	36.1007	11.4157	18.6787	14.9804	22.0232	21.259	35.7268	9.22894	11.4448	14.4118	5.62019	15.9041	11.7628	39.5168	18.9596	34.1303	27.7434	22.6158
3.86_401.1818m/z	401.182	3.85892	neg	D-Linalool 3-(6''-malonylglucoside)	HMDB0040729	37.2	2.59	0.318157	3.0681	6.37767	3.50376	5.37234	6.50117	5.33107	2.28745	2.73525	1.47141	1.43475	0.947642	2.9796	1.50275	2.77697	1.38362	3.2636	2.53034	3.98777	4.17886	2.55039	3.62557	4.85458	1.70196	1.67922	1.83825	2.9244	2.19288	2.86303	2.76879	2.88161	2.95915	2.43261	6.01032	2.72753	4.63423	1.41247	4.06745	3.71271	4.10576	3.53213	3.74254
8.54_328.2401n	327.233	8.54485	neg	Docosahexaenoic acid	HMDB0002183	53.7	69.7	-0.545039	1898.49	1910.12	2696.11	2080.19	2706.37	2429.35	2210.6	1060.83	1358.94	1695.85	1424.34	1768.33	1089.28	1390.5	1002.22	2983.17	2351.41	2344.49	2196.37	3149.2	2315.05	2622.84	3410.9	3750.23	2442	3782.46	2739.52	1815.65	2681.77	2306.77	2116.98	2232.12	1376.64	1404.22	1578.64	1198.82	3184.03	3801.4	3604.75	3640.07	2527.41
4.14_229.1451m/z	229.145	4.14375	neg	Dodecanedioic acid	HMDB0000623	45	41.1	2.41145	1.75434	2.49892	0.194656	0.734591	1.90232	3.19343	4.61435	1.46966	2.19915	3.7226	0.197398	1.78305	0.873512	2.0042	1.38669	0.738982	3.73603	3.23602	0.909729	2.00524	4.71388	2.34846	0.262951	1.88e-08	0.765742	2.12037	1.31173	1.88e-08	1.56683	0.528429	2.78267	1.11561	0.711178	1.22795	2.94965	1.06352	2.69386	1.46576	0.885123	4.22939	2.25508
4.62_344.2795m/z	344.279	4.62093	pos	Dodecanoylcarnitine	34490	39.3	0.53	-0.226553	172.252	300.522	184.538	176.287	204.15	211.359	239.564	183.593	114.624	153.465	58.7732	162.917	146.724	93.9351	84.557	109.07	173.614	166.361	140.045	94.324	239.451	164.649	143.38	210.216	121.309	85.7505	171.027	114.615	139.012	115.74	195.153	52.5211	142.387	148.624	52.8735	308.415	209.088	354.298	281.318	186.78	144.49
4.17_507.3322m/z	507.332	4.16542	neg	Dolichosterone	HMDB0034336	39.4	3.23	-1.23005	17.509	14.0881	4.34181	25.9254	15.9572	84.4257	14.1653	8.66554	3.61955	13.3549	8.00119	16.6345	19.1344	3.82441	12.806	10.3795	16.4517	21.7139	16.658	33.9914	7.39677	12.9557	7.84038	4.93762	18.6032	50.5035	81.3321	13.9554	19.9822	2.31982	15.4836	16.5673	26.7288	23.5387	13.9258	20.2163	32.8638	24.8041	9.38774	21.8399	10.1778
0.70_211.0014m/z	211.001	0.703083	neg	D-Ribulose 5-phosphate	HMDB0000618	38.5	0	0.538786	3.7488	0.239167	0.249865	1.0713	0.0585463	1.7814	9.28102	8.43633	6.39471	1.40499	7.136	3.92903	11.2176	3.75303	1.8944	6.59464	1.17369	0.222394	1.88e-08	2.7105	3.45577	0.506561	3.08179	2.21399	1.88e-08	2.42675	2.28264	5.99751	3.2543	9.01671	0.863841	1.47868	5.78679	3.67706	9.53497	2.0192	1.88e-08	2.40639	1.62686	7.52302	7.14903
4.09_529.2838m/z	529.284	4.09058	neg	E-10-Hydroxydesmethylnortriptyline	HMDB0014257	38.3	0	-4.29773	8.15035	12.5516	1.88e-08	1.64565	5.73307	39.1324	5.21889	9.2513	2.30532	5.86816	1.44321	7.40675	12.2594	4.82789	1.53146	9.03493	1.57009	5.13119	7.1076	6.81517	3.04238	2.44052	0.98995	0.715223	0.574568	5.39159	4.58723	13.4074	4.10448	0.604361	20.7039	8.61994	21.4172	30.093	4.15182	4.97232	8.59083	1.50621	3.53185	0.654434	8.53448
9.02_379.1585m/z	379.159	9.01583	neg	Ecabet	HMDB0015613	44.7	30.7	0.136358	418.642	355.802	421.465	395.595	534.075	535.556	404.284	352.467	350.885	436.892	277.99	409.706	338.298	411.554	476.769	511.088	547.23	546.618	371.948	784.084	392.905	465.329	453.275	751.791	443.808	624.402	423.137	456.368	529.564	491.86	632.836	518.797	421.75	375.846	400.983	372.047	583.091	568.432	705.611	571.531	599.823
1.09_159.0681n	160.075	1.08553	pos	Echinopsine	68475	42.7	17	-1.92121	155.753	33.2237	2.87304	67.8703	10.2562	7.59902	78.9653	444.906	363.252	81.6063	304.383	164.723	624.198	270.734	19.7601	360.381	38.2358	270.838	542.258	356.116	492.812	476.034	468.692	2.01507	2.24814	142.318	439.138	917.502	308.078	111.044	230.642	92.4078	21.7878	167.964	1.36144	426.804	58.7845	471.333	559.121	74.9406	65.9147
0.52_513.2359m/z	513.236	0.516667	pos	Echothiophate	HMDB0015190	35.3	0	2.73279	1.26429	0.802352	1.04459	0.34951	0.931042	0.554847	0.483298	2.97377	1.39129	0.841695	0.716035	1.316	2.04936	1.34506	1.41671	0.881363	2.82418	1.88e-08	1.48811	9.08921	2.60439	0.986783	1.57513	1.88e-08	0.774977	0.927619	0.493119	1.67835	1.70884	2.30932	1.0112	3.18851	1.48337	0.43556	1.88e-08	1.30266	1.88e-08	1.88e-08	1.03964	2.48506	9.08236
11.46_336.3270m/z	336.327	11.462	neg	Eicosanoyl-EA	LMFA08040038	37.2	0	-0.626639	4.91515	2.67845	13.7391	7.87761	3.11957	4.63431	2.15489	2.5965	8.87263	2.89439	5.22265	4.9449	3.49686	8.94899	3.02235	6.29815	3.02746	2.21768	6.24627	19.6436	0.778528	4.30303	1.88e-08	0.0630351	10.9522	1.43715	8.89199	3.83313	5.25328	4.92351	8.92337	2.90953	4.81776	0.665051	5.20111	1.68409	2.77421	6.48134	0.123321	5.41895	1.909
8.20_301.2177m/z	301.218	8.19553	neg	Eicosapentaenoic Acid	6423	45.7	40.7	1.14949	58.027	33.01	60.2618	49.4654	35.8527	177.464	19.526	52.6608	73.0953	53.4231	25.5091	51.3822	42.4518	4.86712	37.1208	98.536	18.341	21.6673	30.4164	63.6113	1.88e-08	14.4234	11.7594	5.3066	30.2718	30.9879	6.57761	1.88e-08	32.3264	44.9681	53.9457	6.71647	1.88e-08	24.0836	1.88e-08	6.04548	68.7104	85.7363	19.6017	17.4608	5.4982
3.88_269.0455m/z	269.046	3.88025	neg	Emodin	41045	43.9	27.5	-0.0436106	36.1506	7.77388	14.8205	18.2627	6.74527	23.4013	33.3809	30.3879	30.6269	31.9059	46.1011	38.5038	144.94	56.5778	52.6334	2.18791	22.2631	18.2419	32.6741	7.54441	4.533	12.3825	13.1617	8.52005	17.5814	7.522	6.29782	1.88e-08	15.2089	59.1549	41.6336	58.0386	30.8754	20.9391	25.2288	73.3509	39.1675	21.52	13.9727	21.4236	24.1891
2.03_164.0718m/z	164.072	2.03452	neg	Epinephrine	HMDB0000068	39.6	0	0.286701	14.5601	12.7319	9.71588	13.198	9.26362	12.0201	18.3842	13.4014	15.9648	18.7288	16.661	14.7912	17.027	16.0463	16.889	8.76833	10.9902	13.8074	14.9756	13.9907	16.1604	13.0913	13.5246	8.09891	8.72879	8.8808	8.35621	6.80801	11.0294	11.1967	11.8177	13.5037	12.4578	17.5479	11.4779	18.5727	11.1869	9.66743	10.3916	9.98894	8.683
4.98_414.2038n	415.211	4.97855	pos	Eplerenone	HMDB0014838	40	1.9	-1.09343	6024.76	5236.72	10452.1	7598.8	7724.19	4083.16	6766.66	6463.02	7246.76	4159.43	6487.38	6140.12	6577.38	3712.76	4175.1	7318.05	7709.36	5246.07	7911.08	8218.77	8050.39	6717.29	4921.43	6707.14	6391.71	5389.58	8050.97	4736.94	6818.6	5773.39	5728.68	4616.31	6543.03	7654.62	9366.7	3937.17	6284.31	5086.38	3827.34	3689.76	8688.88
3.41_242.0944n	243.102	3.41417	pos	Equol	HMDB0002209	46	36	0.496757	66.9333	92.8301	58.3345	91.5268	68.7959	42.1487	46.3903	89.1015	74.417	59.4938	37.9274	63.9283	34.8895	85.3268	94.5095	22.4495	27.1144	7.194	43.3173	64.3381	94.5677	89.805	37.3683	16.6439	54.4	73.9434	36.1038	29.0139	42.7864	29.321	45.9614	61.8053	50.3911	49.3037	53.9857	21.741	46.2582	59.2418	20.0417	63.4203	28.2388
3.24_417.1186m/z	417.119	3.24428	neg	Equol 4'-O-glucuronide	HMDB0041731	45.3	32	-1.09591	76.2128	86.3778	38.7546	89.0853	77.6122	50.4867	54.2351	129.367	70.9893	76.311	63.8209	71.5944	51.5049	105.731	84.4796	73.0317	58.2236	65.3556	47.2262	98.6797	51.097	56.632	65.3154	49.4143	24.7563	98.2446	57.0217	43.4703	58.3615	56.7176	44.824	49.5742	63.1168	42.7579	135.036	75.3947	44.0237	27.4997	33.3904	15.2151	69.5987
4.34_497.2391m/z	497.239	4.33757	neg	Eriojaposide B	HMDB0038029	36.2	0.242	-0.14602	10.7814	4.51524	5.69468	9.16943	7.90283	3.55649	14.3184	13.0532	16.4923	15.2326	14.8849	10.7254	17.906	16.822	2.63907	4.00009	8.34688	8.28862	2.77342	11.571	5.97805	7.33351	2.80246	1.93636	1.81802	4.62519	3.74739	0.0738001	4.93253	10.0335	6.20869	6.52854	6.44555	5.6324	20.2288	10.9829	5.25954	3.8886	2.99905	13.8038	2.5135
4.73_301.9997n	282.982	4.73022	neg	Erythrityl Tetranitrate	HMDB0015551	37.3	0	4.80914	422.586	395.189	420.521	449.692	388.335	393.966	432.546	415.039	469.231	445.426	415.289	434.277	393.934	460.448	502.678	347.509	354.95	344.385	429.074	285.134	369.211	372.558	388.876	330.019	448.745	251.514	280.962	421.587	363.194	393.677	445.641	255.741	477.397	392.245	396.792	425.387	416.246	309.521	405.472	354.955	386.436
8.21_647.3211m/z	647.321	8.20605	neg	Escitalopram	HMDB0005028	37.3	0	1.17308	99.4715	166.664	83.6577	17.4249	148.332	80.4318	13.4028	44.7398	46.299	125.12	76.4656	98.6365	131.918	106.252	70.8131	101.38	121.269	131.923	194.262	204.764	168.354	121.511	189.959	244.024	140.487	205.189	185.906	165.707	155.035	111.64	16.416	123.699	116.678	135.236	66.9688	137.174	641.898	144.93	136.708	178.478	202.837
4.43_501.3218m/z	501.322	4.4254	neg	Esculentic acid (Phytolacca)	HMDB0034639	40	5.84	-0.746022	276.783	154.343	176.909	150.4	179.819	831.067	128.425	543.648	286.892	262.362	226.299	273.822	374.245	72.1491	333.035	91.6738	357.845	335.913	76.998	731.609	117.007	239.011	55.3962	42.9333	472.654	331.113	325.26	205.501	235.125	39.9401	404.561	335.174	415.184	184.167	164.032	152.563	265.985	85.5382	61.6012	215.57	415.804
4.58_238.9948m/z	238.995	4.57738	neg	Ethoxzolamide	HMDB0014456	35.5	0	-2.68223	90.8766	74.3735	96.725	85.972	88.716	92.5582	102.004	80.3685	92.0586	82.3597	97.3719	91.8667	98.4757	91.899	97.7214	88.0613	90.2787	86.2859	104.852	80.7789	84.0616	91.2597	89.5352	103.979	105.719	77.5527	91.269	93.5739	93.5539	100.564	106.366	85.9529	85.7457	91.1238	92.4068	95.0654	95.3616	96.9567	95.4697	96.2677	98.0217
2.46_312.1663m/z	312.166	2.46183	pos	Ethyl (S)-3-hydroxybutyrate glucoside	HMDB0031693	36.4	0	3.57325	0.628916	0.742256	0.959505	1.88e-08	0.70412	0.66631	1.85457	0.300222	1.88e-08	0.345779	0.480403	0.631904	0.344146	0.543629	0.405842	1.31502	1.67402	0.200304	2.00376	0.346497	0.829798	2.25412	0.489395	1.90524	1.59815	1.89947	2.14135	2.43852	1.39223	1.38485	1.48	1.5232	0.661222	1.55594	1.33444	1.58767	0.614425	1.08853	0.96805	1.73925	1.49534
4.68_220.1098n	203.106	4.68073	pos	Ethyl 2-benzylacetoacetate	HMDB0040424	49.7	58.7	-0.831416	15.6111	9.98342	19.8381	8.94007	18.8541	1.88e-08	18.5004	14.3207	18.2097	12.5265	22.0324	15.1858	32.8901	23.095	5.75933	63.5909	58.3406	47.2371	46.2632	23.935	33.0324	18.2244	46.5216	40.1296	39.1525	74.7596	26.7192	56.1816	48.2803	55.3457	54.2232	17.8945	65.5733	44.9242	69.7508	24.9152	31.4438	14.6318	25.759	37.9981	33.3739
5.16_195.1015m/z	195.101	5.1592	pos	Ethyl 4-methylphenoxyacetate	89776	51.6	60.3	-0.611952	1406.21	2415.58	112.981	2159.18	867.839	2018.96	2074.67	2546	1701.15	1304.41	1875.16	1484.02	846.783	428.174	1963.96	136.704	138.29	116.022	91.6497	149.665	85.2514	75.8251	106.02	128.578	114.429	165.478	147.981	166.533	143.527	81.0285	161.927	107.569	80.1276	128.061	242.522	606.432	184.272	535.08	281.263	138.909	325.726
4.00_434.2396m/z	434.24	3.9983	pos	Ethyl 7-epi-12-hydroxyjasmonate glucoside	HMDB0036340	46	56.8	2.82456	5.20841	6.8988	2.77774	3.45567	4.36192	7.24843	16.1125	5.78403	3.64363	6.63191	3.08751	5.42556	3.83772	5.35476	3.73875	9.30635	9.81535	8.62931	6.61479	4.29728	6.96621	5.18378	6.6713	15.3905	2.08749	3.19841	3.79255	1.58346	5.92407	3.48239	6.85688	3.27152	4.17601	7.67281	4.23077	5.72216	6.77443	7.25494	8.79979	8.38493	11.8761
4.62_281.1019m/z	281.102	4.62093	pos	Ethyl maltol	HMDB0031735	39.7	0	-0.324542	23.0834	31.3641	38.6947	34.2536	28.8596	20.7857	25.6149	13.8309	14.8487	13.0372	20.782	23.4085	28.9431	20.5063	14.5357	26.4298	19.6533	17.4552	20.7254	35.5924	10.3745	24.7641	12.6406	16.2213	20.1322	21.8955	28.0369	11.2813	21.948	18.5366	27.3298	13.2059	24.3283	31.5332	50.0036	12.7097	30.6669	27.5696	17.6046	15.649	55.2892
3.24_243.1143m/z	243.114	3.24428	neg	Etomidate	2640	38.5	4.36	1.8091	1.46386	2.55605	1.15842	1.98806	2.3831	0.878558	1.078	0.774483	1.88e-08	0.887252	1.20258	1.43168	0.617053	3.21257	2.93326	2.02473	3.43048	3.24723	1.51987	1.38303	1.53275	0.90995	3.31598	2.03257	2.54023	2.0872	1.48845	2.50431	2.36178	2.33144	7.81837	2.53318	0.884874	0.99353	0.591697	0.824525	1.60176	7.67495	3.01361	2.97412	4.59651
0.57_203.0712m/z	203.071	0.573917	pos	Eugenitin	HMDB0029467	36.6	0.125	4.44414	709.826	640.516	848.662	715.848	735.339	801.009	551.43	782.001	730.565	766.046	609.821	710.786	608.811	721.048	717.273	611.127	692.681	471.12	680.248	581.66	606.998	561.217	651.762	629.926	730.178	731.008	844.059	784.496	678.195	731.508	735.931	679.42	746.839	722.904	780.009	709.895	818.087	932.487	674.493	752.583	700.656
1.29_784.1516m/z	784.152	1.28805	neg	FAD	HMDB0001248	55.6	97.7	2.16301	27.235	24.443	31.7039	25.6111	20.4342	27.106	24.1306	24.0209	34.0004	27.7014	25.8287	27.8946	30.7132	31.2313	31.1217	22.5953	37.5786	35.9324	39.8109	18.3847	20.9781	17.4564	24.0119	25.0784	30.0897	24.722	23.4837	31.0196	27.3188	24.53	24.2437	17.2227	24.1271	23.1938	25.1426	18.021	27.2347	16.2944	25.4134	17.4957	22.9656
3.94_305.1762m/z	305.176	3.94192	neg	Falcarindiol	HMDB0033941	36.8	0.0778	1.30689	2.85875	3.69157	2.89866	7.4841	2.13048	8.37087	2.16769	4.18101	0.853621	1.76597	1.19771	2.79579	2.42098	1.31859	0.233563	3.56513	4.2516	5.6931	3.48987	16.7676	1.37264	1.88866	1.07486	0.325564	2.16683	5.57725	7.38436	1.88e-08	3.67736	0.65856	4.98635	5.58521	8.93552	2.49253	9.80476	9.4893	1.75878	3.03357	1.88e-08	3.00841	3.78406
1.61_136.0611m/z	136.061	1.60832	pos	FAPy-adenine	HMDB0004816	30	0	-4.29916	5.24993	5.67463	6.48567	3.61313	4.62068	5.94268	4.71266	3.45078	5.65975	3.72315	3.70635	5.21027	6.17427	7.1427	6.88181	5.72072	5.97465	5.94984	5.34928	6.02165	6.04513	5.12374	4.05377	7.0795	5.76651	7.1333	6.97431	4.09914	5.55332	5.01347	7.58829	8.27142	6.23893	2.8079	7.58787	3.9561	6.59091	5.28923	3.52936	3.869	6.12593
4.98_221.1916m/z	221.192	4.98237	neg	Farnesol	HMDB0004305	37	0	2.28434	6.99181	7.40577	3.55115	12.6326	11.8117	5.51613	3.17379	6.27205	3.4028	11.8519	1.88e-08	5.36456	1.40855	5.01088	1.88e-08	9.06513	3.37359	10.7243	7.69218	25.9689	24.1958	16.057	0.998427	4.63464	1.88e-08	1.20236	3.39051	1.88e-08	7.15352	1.88e-08	7.76525	5.23633	11.2156	9.69804	25.629	6.16251	19.1679	9.97178	3.72314	15.4218	15.8787
6.43_719.2158m/z	719.216	6.4283	neg	Fenofibrate	HMDB0015173	33.4	0	-3.58394	44.1984	13.1406	28.9917	23.9206	73.9119	18.4214	15.0332	40.7849	41.9826	33.4641	75.0741	43.8946	84.8301	31.085	34.2264	70.0519	167.789	163.394	109.296	180.291	96.0688	100.506	165.344	115.057	80.1656	120.821	129.369	61.513	112.592	66.1059	33.0849	119.87	55.2413	89.5208	89.7431	112.885	173.558	219.109	140.936	231.326	261.653
3.75_913.2156m/z	913.216	3.74507	pos	Flavin Mononucleotide	HMDB0001520	37	0	-1.02376	24.9858	17.2095	9.57681	11.4895	14.5393	19.7704	10.7346	15.4526	22.4215	13.9447	25.191	26.0817	77.059	13.9064	17.3867	20.7272	16.2043	26.4745	9.55828	15.5756	13.6511	20.5216	24.4787	21.0439	4.50628	22.5743	19.1854	9.03416	18.3038	27.2923	17.5413	19.8836	12.5374	19.6194	11.2036	22.5396	12.9281	13.5994	25.617	25.5748	18.0107
0.53_805.3489m/z	805.349	0.531167	pos	Flavoxate	HMDB0015279	34.5	0	3.80044	15.972	22.6976	14.7765	20.3582	12.9314	21.8092	12.5664	11.5885	23.5636	22.1373	13.6981	16.4143	8.66028	7.14782	17.891	12.4522	14.0309	18.5924	9.22315	4.16253	7.21084	8.58124	6.58316	12.1929	15.0607	7.78892	7.72057	6.71074	10.4168	6.07218	6.96901	12.3967	9.45699	10.9452	30.6618	11.2481	11.0473	23.3791	18.6046	7.86222	4.62762
3.13_385.1868m/z	385.187	3.1313	neg	Flunarizine	HMDB0015589	50.5	73	-4.45767	6.58839	0.864951	3.63069	4.93145	0.205877	2.90707	1.80213	7.61881	4.95579	3.59603	12.6983	6.69257	28.2212	13.8541	1.32304	3.48174	2.20587	2.45644	1.6713	7.67328	0.448235	2.05057	2.10801	2.90145	0.807922	1.09468	1.11391	0.979598	2.41306	6.19904	2.8483	3.55985	4.17331	0.637608	3.54811	1.26991	1.29204	0.904236	1.88e-08	0.944147	2.15565
3.60_417.2518m/z	417.252	3.60365	pos	Forasartan	HMDB0015434	36.5	0	1.97149	4.90014	1.88e-08	1.88e-08	1.88e-08	1.88e-08	1.88e-08	0.157584	1.88e-08	1.88e-08	0.147762	46.9202	4.2871	5.01577	1.88e-08	7.16497	0.803133	1.88e-08	0.3999	1.88e-08	1.25888	117.13	63.6736	1.88e-08	0.443469	0.121874	0.721181	4.60273	0.51637	12.6447	1.88e-08	3.80491	33.4214	0.50406	9.77068	1.50084	88.585	1.88e-08	2.56955	1.81714	1.88e-08	0.747697
0.56_156.0424m/z	156.042	0.55985	pos	Fosfomycin	HMDB0014966	38.5	0	2.70491	18.5418	9.53546	14.5206	7.61436	10.4701	19.2176	15.6862	15.7188	33.0627	15.5415	22.3822	17.7065	21.9274	17.0155	29.3896	24.61	9.47236	11.9115	24.1575	22.3693	14.4246	22.0236	13.9963	16.9981	11.6695	14.1248	17.6696	55.7261	19.3123	15.5634	19.6682	17.0674	22.6739	19.9094	12.9872	18.1161	42.8886	10.8361	11.9235	18.4485	17.7968
0.58_808.4008m/z	808.401	0.57875	neg	Fumonisin A1	HMDB0034713	31.8	0	4.70276	46.6709	65.9597	45.4174	47.8568	59.0414	36.6293	48.3206	49.2095	58.3502	40.8238	47.0919	48.4182	43.6423	28.3499	48.6077	26.4307	44.4179	44.8789	35.9851	28.904	46.4114	36.8638	52.7914	38.4348	55.8514	34.7375	36.0207	45.7884	39.6321	32.4551	29.0746	33.8319	35.1173	30.9745	47.0678	44.0735	37.9054	17.2965	43.3487	45.4189	30.4291
2.85_172.1329m/z	172.133	2.85147	pos	Gabapentin	2989	40.3	8.46	-1.56059	10.7139	11.8152	26.7105	13.009	10.1316	4.72554	5.61413	8.1164	10.2353	8.44902	9.30781	10.8632	11.1277	10.7896	10.5987	16.0445	84.7603	51.1478	17.9932	18.0444	15.5682	25.5022	26.2821	18.6676	70.9613	23.6051	9.40434	18.6728	31.3803	27.4451	14.9902	19.9632	33.9807	19.4776	26.0583	17.5058	17.2806	10.6266	14.9648	13.9095	30.6446
1.29_309.1094m/z	309.109	1.28805	neg	Gamma-Glutamyltyrosine	HMDB0011741	49.9	53.9	0.664838	3.95283	5.52465	2.72182	4.18985	2.9013	2.33998	3.09603	3.70239	5.11387	7.74498	2.55609	3.83309	3.13269	3.04503	4.32959	1.72743	2.31952	3.85147	3.35585	4.14784	5.34197	2.52962	2.22716	1.43915	1.26581	3.72565	2.43384	2.10362	2.6022	1.11557	1.84275	3.35032	1.569	2.52773	2.12088	2.04368	2.84156	3.13484	2.08618	2.27604	3.3858
8.21_277.2177m/z	277.218	8.20605	neg	Gamma-Linolenic acid	HMDB0003073	40.3	7.95	1.32388	270.079	233.58	577.555	332.702	397.381	310.214	231.891	170.622	158.869	257.488	254.993	256.951	99.9455	185.056	147.345	378.457	288.283	311.545	226.619	387.094	245.768	304.593	339.203	374.365	204.043	299.962	223.267	181.04	296.934	351.001	334.69	178.556	149.284	129.603	133.631	117.08	221.404	455.843	408.232	381.786	295.298
5.09_422.3261m/z	422.326	5.08875	pos	Gamma-linolenyl carnitine	HMDB0006318	38.4	0.0357	-0.950029	120.454	249.15	185.569	96.6335	90.7159	34.5839	199.595	174.093	98.6207	66.6258	70.8159	106.688	66.4949	55.1481	47.6169	39.8126	122.884	70.3248	57.4919	90.5369	37.5213	114.12	186.663	134.668	151.141	68.1993	155.386	90.689	92.335	65.5872	94.8592	14.2574	63.8431	125.09	1.88e-08	205.398	249.739	87.4029	146.821	147.467	93.9548
5.67_455.3168m/z	455.317	5.66767	neg	Gamma-Tocotrienol	HMDB0012958	41.1	11.6	0.367022	233.331	544.994	175.024	461.676	68.5783	157.417	236.249	310.745	42.5302	438.993	96.9978	233.269	1.69496	459.372	34.0324	167.068	193.099	253.651	231.562	312.848	426.864	120.078	197.224	89.8706	174.901	373.708	436.479	90.5734	214.969	6.52626	93.9289	171.83	167.002	436.02	708.702	486.194	17.8937	323.463	200.963	216.184	225.786
4.63_500.3132n	501.32	4.6348	pos	Ganoderic acid beta	HMDB0033234	39.4	11.9	-1.23035	35.3645	38.1193	41.3702	38.5961	62.7364	67.6148	10.2816	38.21	9.5168	23.9388	21.6882	34.0273	96.7969	8.67543	2.21434	10.2219	16.5631	36.2291	13.8177	13.6536	9.16103	4.58179	4.79865	1.88e-08	27.6988	3.83597	12.6597	49.8101	13.9741	6.58049	3.26377	1.88e-08	3.0506	28.8026	2.46974	49.3957	2.09466	137.031	47.7896	13.4409	27.4506
4.55_250.1569n	233.154	4.55047	pos	Gemfibrozil	HMDB0015371	39.8	7.03	0.0434422	19.2265	36.037	12.6418	37.7159	27.7225	23.0704	41.2177	9.76821	3.54055	14.7648	9.08067	17.8798	18.9926	7.72535	6.69228	14.8065	6.90803	9.14528	20.2355	12.6866	13.5361	18.6494	5.71049	46.0451	1.73402	24.0914	12.8423	6.63647	13.4685	7.01117	8.42115	18.3428	12.8031	32.5756	14.958	15.3809	24.6761	42.796	18.5288	30.0265	24.5322
8.54_175.1495m/z	175.15	8.54485	neg	Geranylacetone	HMDB0031846	36.9	0	1.65001	15.1495	23.8162	14.1886	31.9172	13.8368	25.6223	13.7301	17.5948	10.7457	14.023	8.28868	15.2102	5.3161	10.6695	9.7995	15.129	7.92456	10.2	10.5252	9.84575	16.8755	21.5571	21.391	22.3044	12.382	21.4306	5.93057	13.1037	15.1001	24.7921	9.75864	31.7823	14.5925	11.0469	15.4506	18.6255	12.0566	9.74137	15.8345	36.8934	10.4335
10.21_292.2763n	310.31	10.2057	pos	Geranylcitronellol	HMDB0032147	40.3	6.13	-1.2445	2165.26	1528.94	3480.76	1891.36	1274.23	1337.09	1389.46	1462.07	4996.06	1927.4	2530.74	2183.52	2458.86	2534.29	2837.43	4212.59	11462.1	3183.98	2162.26	3170.48	2162.21	1685.86	7921.89	3144.73	5819.67	3746.4	1706.52	11625.3	5648.06	5214.16	10757	3014.87	8147.91	5930.81	11416.8	11558.4	5757.09	3545.72	8435.78	2969.81	7452
2.90_787.3215m/z	787.321	2.89713	neg	Gibberellin A39	HMDB0035045	37.8	0	4.09425	2.59324	2.54929	0.822635	2.12445	2.11071	0.546732	8.08444	3.70162	2.43387	3.3891	3.53754	2.67933	2.72108	1.9638	1.51169	1.63189	10.4335	6.92297	1.12157	1.85513	6.22735	0.71591	11.4853	3.94193	1.55791	6.1561	3.72215	4.63505	4.9566	3.49149	5.01304	3.92058	4.29852	2.43442	3.33343	1.60625	1.88e-08	6.12211	2.8562	4.95187	5.67303
3.62_431.2284m/z	431.228	3.61527	neg	Glucosyl (2E,6E,10x)-10,11-dihydroxy-2,6-farnesadienoate	HMDB0037823	38.6	9.22	-0.683314	2.25498	5.49321	1.60455	8.26591	3.61287	2.82244	1.58504	2.07609	1.50403	0.829535	0.424435	2.11475	0.322473	0.233715	0.691949	8.29764	2.39509	2.97032	4.26941	5.53233	2.55541	5.25418	1.95096	0.735235	13.4743	3.53495	3.73943	4.62081	4.17241	0.367983	1.88e-08	1.89068	1.66438	1.89637	2.04585	0.347139	6.8939	1.97196	4.90131	3.19219	6.37752
14.21_698.5588m/z	698.559	14.2114	neg	Glucosylceramide (d18:1/16:0)	HMDB0004971	36.2	0	1.6429	22.8616	12.5117	12.3601	21.786	19.6535	13.5603	37.1421	12.0869	21.2054	12.6431	30.5067	23.0243	69.9345	22.0982	5.67305	44.4174	51.6495	36.5273	15.0816	34.0532	12.2103	15.9845	0.988946	26.7234	13.5131	1.93825	14.9229	16.7128	22.0698	27.564	35.8496	14.957	18.7561	24.4286	18.6056	23.6013	53.4733	48.5802	20.4598	20.7683	20.3408
0.77_306.0768n	613.159	0.767417	pos	Glutathionate(1-)	HMDB0062697	41.2	20.2	2.65155	4883.5	3691.04	3812.66	4489.2	3624.85	5349.38	3045.39	7010.25	4890.96	7454.47	3440.84	4908.2	3633.54	8487.3	6047.68	3975.24	1520.38	1764.09	1993.32	1881.36	4887.3	1958.95	806.791	1396.35	4400.38	7769.34	4211.2	5908.82	3750.11	6436.56	7175.24	3629.5	4109.35	2940.47	1513.66	2057.11	1880.71	2792.73	946.922	2399.07	3483.69
0.76_307.0839n	306.077	0.763583	neg	Glutathione	44	44.5	25.5	0.27567	773.474	611.222	584.134	792.801	526.245	862.58	520.143	1009.52	726.564	1221.78	595.891	783.259	563.526	1458.48	926.686	505.376	410.73	411.801	727.347	462.766	371.307	677.973	443.116	480.286	562.801	265.519	309.98	498.545	456.351	369.443	730.178	538.468	622.617	769.623	380.368	699.973	216.643	473.74	402.34	195.527	465.1
0.77_87.0084m/z	87.0084	0.773917	neg	Glyceric acid	HMDB0000139	38.3	0	-3.84534	50.7232	71.1501	49.9485	50.9072	44.1959	74.0818	38.1969	41.7013	34.5655	63.9387	34.7627	50.9161	32.1628	95.0489	42.3494	56.3218	30.8639	65.4817	122.544	51.3625	32.5655	61.6126	47.6418	40.4302	29.4365	51.4642	39.2518	44.005	52.4874	41.3088	50.2063	26.5688	45.041	56.0387	32.334	51.5686	44.377	38.3504	50.9357	43.9418	71.7289
1.39_148.0737n	295.14	1.38938	neg	Glycerol 1-propanoate	HMDB0031639	39.2	2.17	0.685619	7.52205	4.8623	3.63179	7.32332	7.7017	13.5393	11.3519	13.2994	5.66145	9.72454	2.40518	7.11607	4.36486	1.05916	5.98521	11.2402	7.85386	7.32381	7.48891	11.2876	23.3105	15.1636	3.41726	1.19912	14.2713	12.8829	11.8448	5.70012	9.45434	0.475208	1.80609	7.37062	5.67727	0.145005	11.8892	19.3091	0.578779	6.73654	1.39621	6.95942	1.69051
0.67_171.0064m/z	171.006	0.672583	neg	Glycerol 3-phosphate	HMDB0000126	45.8	33.9	0.141767	8.76115	7.28622	5.57247	8.16085	6.15613	9.12003	6.38194	11.4777	9.82826	11.425	5.62915	8.58079	4.02533	15.1109	12.6323	7.65126	5.76691	5.88271	10.2144	5.6629	6.12095	10.5124	9.40082	10.0138	10.0957	5.36674	5.61482	9.61072	7.67663	5.88962	14.0588	7.09174	6.54448	15.7069	5.48974	9.1659	8.84359	11.2392	3.86012	6.55455	5.99045
0.56_280.0917m/z	280.092	0.55985	pos	Glycerophosphocholine	HMDB0000086	45.2	34.7	-1.27767	161.659	207.061	145.334	140.484	138.048	181.316	182.415	119.88	167.877	180.695	169.186	163.054	109.508	103.051	210.03	195.853	295.512	243.096	327.033	171.181	221.501	172.049	205.269	214.684	169.117	147.92	171.424	231.783	203.634	106.388	95.2711	185.588	180.221	107.766	262.496	253.227	292.743	224.084	242.622	320.315	252.233
6.86_452.2790m/z	452.279	6.86112	neg	Glycerophospho-N-Palmitoyl Ethanolamine	45334	43.3	39.4	1.62446	48.0021	51.8056	67.2578	9.98408	111.179	13.4574	164.302	31.7096	3.78178	13.1307	41.9046	47.6373	51.8062	19.2025	55.394	41.0922	127.772	150.497	96.1893	93.4983	200.157	58.3598	126.368	44.9167	33.8233	86.5244	77.859	38.3723	93.0172	39.2661	157.327	102.967	46.1902	43.2804	125.12	68.6626	107.387	97.301	50.0577	31.9468	65.7387
0.52_301.1410m/z	301.141	0.516667	pos	Glyceryl 5-hydroxydecanoate	HMDB0032297	39.1	0	-0.569213	72.8271	73.7386	80.829	59.2831	75.3009	64.338	65.6723	79.7923	66.0208	59.2208	81.6248	73.4018	76.399	63.0493	83.8341	62.7979	59.141	56.0303	54.8262	53.6638	55.5923	49.2882	59.9646	65.0878	60.4345	52.4983	74.4826	38.3574	57.7104	51.1157	48.2558	57.6391	62.2728	70.1346	80.1459	57.3667	68.8264	59.6243	60.4528	56.3045	45.8878
5.73_215.0561n	196.038	5.72717	neg	Glycerylphosphorylethanolamine	HMDB0000114	38.9	0	1.03646	350.369	234.094	295.212	296.452	520.448	377.188	283.651	306.789	334.981	499.253	444.385	351.722	380.317	412.942	232.209	406.535	385.833	336.392	222.482	215.116	299.636	222.942	220.282	389.213	356.381	111.766	276.29	328.617	298.206	349.662	510.173	280.357	179.768	328.941	162.612	291.774	277.692	322.084	333.883	253.093	235.015
4.11_464.3016m/z	464.302	4.11192	neg	Glycocholic Acid	202	35.6	4.28	-0.264455	5.38684	6.11642	0.302896	13.6305	0.23698	20.9589	1.7596	3.85644	1.88e-08	0.32879	1.56657	5.55563	20.6367	1.88e-08	4.84424	9.99161	18.4752	18.5635	0.502075	6.23383	4.52053	4.19278	1.88e-08	1.88e-08	8.37583	9.16183	7.30024	47.1847	9.15391	0.707619	11.8428	4.15903	7.69652	5.67079	5.12422	5.78557	5.23918	2.83057	5.86718	1.88e-08	2.08532
4.57_75.0085m/z	75.0085	4.56688	neg	Glycolic acid	HMDB0000115	38.7	0	-3.14145	6.25307	9.3583	3.55451	6.98768	3.83394	7.46188	7.44988	10.3801	7.39554	8.4073	4.89431	6.10884	1.8714	3.7901	7.9712	3.68187	6.04852	5.31769	1.48783	7.36959	6.71699	6.28366	4.2465	3.48059	32.5123	6.71177	10.2819	7.13518	7.71745	4.46403	0.586263	5.06294	4.40341	4.51145	2.78008	1.30909	11.7273	4.05588	2.88581	3.61313	4.00392
2.96_599.3396m/z	599.34	2.96343	pos	Goshonoside F6	HMDB0038542	35.6	0	-4.77164	5.33802	5.59432	18.5035	9.09264	3.93228	6.8322	3.50272	3.00445	6.38599	3.54126	4.70034	5.37685	1.58804	3.95702	3.58299	8.73291	7.32207	3.5281	13.9325	8.22479	7.39139	8.29707	6.77868	10.5016	9.89791	9.89876	9.86658	24.9507	9.18354	6.02581	3.14047	6.52832	0.768959	19.127	9.25503	3.19456	4.8144	3.04814	4.37114	4.89237	4.55583
4.17_375.1557m/z	375.156	4.16835	pos	Gravacridonetriol	HMDB0029330	40.8	15.5	1.84447	4.86525	6.28183	5.18963	3.55262	12.5852	2.60587	8.82619	3.15354	1.88e-08	2.68022	2.90276	4.87263	2.27379	9.09067	7.94592	7.7275	4.76544	5.81703	7.2804	7.06976	7.36515	4.60734	5.98071	52.0092	2.77902	8.35006	3.50784	0.834403	8.29605	5.67103	7.659	4.98145	1.3756	6.45752	13.0393	4.06175	6.05387	11.8117	5.32869	7.54113	21.0032
4.01_343.1551m/z	343.155	4.00558	neg	Gravelliferone	HMDB0030729	37.2	0	0.0719905	3.89197	3.68438	4.36059	3.8564	3.70116	6.97804	4.20331	2.84233	2.38814	3.40907	4.05552	3.975	5.91152	4.08126	3.38987	4.39226	4.2084	4.46221	4.3374	8.6308	4.81256	3.53663	3.73783	3.8489	5.45134	6.77536	5.54817	3.01709	4.61403	4.17229	4.83375	3.76082	3.63934	2.14978	3.158	6.3979	5.6536	6.20184	3.46895	4.13408	3.6095
4.01_297.1232m/z	297.123	4.01245	pos	Graveolinine	HMDB0030244	38	0	-0.614627	3.09512	5.4905	2.65306	5.19506	4.27035	2.4786	1.15411	2.12891	0.00940286	2.75381	2.25419	3.05571	1.00826	6.73523	6.14913	5.87577	3.08055	3.24474	6.26781	5.1077	8.00796	6.89553	3.88929	6.24893	1.03576	3.74364	2.34233	0.357664	4.13175	5.28147	4.60034	4.39972	1.85977	3.13235	4.9055	3.10036	6.16546	8.7792	4.15473	6.2149	12.3245
4.03_382.1542m/z	382.154	4.02667	pos	Grepafloxacin	HMDB0014509	37.3	0	1.14274	4.81488	8.28755	3.10498	4.27389	6.20875	6.70626	1.42	6.1243	4.00458	5.58617	2.20501	4.37992	4.11276	1.98294	3.63592	2.87207	3.47259	2.84959	4.45994	2.85081	2.50768	1.94144	4.18989	3.0299	8.77072	6.1086	7.99666	2.88011	3.88315	2.06622	4.26211	2.60676	3.04522	3.96945	6.46126	3.04061	3.83584	2.77431	4.20714	5.21234	2.01508
0.81_150.0419m/z	150.042	0.813733	neg	Guanine	HMDB0000132	38.1	0	-1.80529	1.30227	1.88e-08	1.88e-08	1.88e-08	1.88e-08	1.88e-08	2.50732	1.88e-08	6.15681	1.88e-08	1.95835	1.2617	6.7802	0.220517	1.88e-08	0.280094	1.88e-08	1.88e-08	1.88e-08	1.88e-08	1.88e-08	1.88e-08	4.32848	6.81769	0.320336	0.33753	1.88e-08	9.28817	1.53907	0.585455	1.88e-08	1.88e-08	2.84159	1.88e-08	1.61521	0.1085	1.88e-08	1.88e-08	4.59695	2.40632	5.91318
0.82_284.0989m/z	284.099	0.819367	pos	Guanosine	HMDB0000133	53.3	71.3	-0.179324	3.73525	1.88e-08	1.39679	0.792292	3.30392	2.92008	5.4625	1.8758	10.9008	1.88e-08	7.90864	3.8866	6.59129	12.7797	0.631891	20.8039	1.88e-08	1.88e-08	24.9386	17.1097	17.0471	19.3546	51.547	15.6842	0.755797	3.01906	23.0107	36.2591	15.4171	0.622359	15.2491	1.88e-08	1.88e-08	4.38654	1.88e-08	1.88e-08	0.125254	26.01	6.55082	0.541207	1.88e-08
0.74_362.0507m/z	362.051	0.743417	neg	Guanosine monophosphate	HMDB0001397	55.4	88.4	-0.18845	17.5896	1.88e-08	1.88e-08	1.88e-08	1.88e-08	1.88e-08	66.1585	81.6475	32.0337	1.88e-08	3.95702	18.7622	64.2422	15.8049	1.88e-08	1.88e-08	1.88e-08	0.00436034	1.88e-08	1.88e-08	2.88721	1.88e-08	16.7019	2.55612	1.88e-08	2.88589	0.482713	31.8899	8.00099	28.5869	0.0526396	3.14759	41.7948	20.0152	64.3607	6.89213	1.88e-08	1.88e-08	1.88e-08	1.88e-08	22.6306
3.04_306.0767m/z	306.077	3.03897	neg	Hallacridone	HMDB0029826	39.1	0	-1.5154	16.4667	15.7203	15.9865	20.8769	18.0628	15.9042	14.7749	18.0834	16.9511	15.7532	17.2043	16.7337	8.29245	28.1833	18.7129	14.2148	13.2752	12.045	17.4414	12.616	13.1867	16.0943	14.4382	10.8909	13.8995	8.62724	8.68628	11.6723	12.3175	7.20737	20.9593	13.0581	10.5882	13.3172	11.6499	10.502	5.72015	13.4445	12.6662	4.94294	8.49212
9.92_374.1323m/z	374.132	9.91695	neg	Haloperidol	HMDB0014645	44.9	45.2	-1.44235	182.177	212.017	210.87	155.361	170.95	187.819	168.802	138.668	146.722	252.197	140.627	175.555	112.618	167.56	238.827	213.055	235.14	374.369	303.842	239.225	285.128	263.746	191.023	292.711	148.208	161.903	231.723	178.319	240.838	255.019	303.333	112.827	193.925	211.695	297.767	90.0041	226.857	178.239	445.462	255.194	412.883
4.45_223.0837m/z	223.084	4.45402	pos	Harmalol	HMDB0029838	40.1	4.78	-2.52927	6.4283	8.7189	10.3523	0.929653	8.78503	16.5779	5.45471	3.53041	4.24086	7.78965	4.81966	6.54687	7.05417	3.14999	4.77909	7.39641	5.96535	0.242525	1.92966	1.72425	3.19437	0.202085	2.32317	5.9344	2.58044	3.68646	3.11437	3.00818	3.13339	2.2372	3.28355	1.41724	8.51781	0.809703	1.88e-08	4.18898	8.50816	3.98655	4.67426	5.26681	0.0661399
4.25_472.3183n	473.326	4.25365	pos	HECOGENIN ACETATE	43700	47.4	45.9	-1.18716	86.0309	83.7758	31.3841	173.283	43.8006	125.184	45.259	199.61	41.5039	129.173	63.7418	73.8447	20.7237	4.1206	11.871	31.6511	26.0443	18.1045	32.3068	36.5043	25.0779	6.47649	3.95821	23.5895	242.632	47.8931	49.1889	45.3414	41.5182	25.5751	23.9252	6.98265	45.1339	76.1305	25.0277	127.353	64.7067	32.5189	37.8346	26.5815	80.409
10.56_299.2595m/z	299.259	10.5576	neg	Heptadecanal	HMDB0031039	38	1.11	1.11758	15.6664	15.7322	19.3472	24.9393	19.7253	18.9276	18.4113	9.69374	7.92702	13.3227	7.73299	14.4802	14.6233	14.4843	9.85803	18.24	12.5972	13.8026	20.4153	39.6806	22.1049	33.636	24.1112	20.0837	9.48546	22.0102	16.9276	10.2367	18.7385	13.3786	24.2733	18.5157	26.8264	23.8351	16.621	15.8248	24.273	29.9113	19.041	16.0061	15.0304
4.35_455.3836m/z	455.384	4.35302	pos	Heptanoylcholine	HMDB0013239	38.6	0.123	3.83643	7.15591	11.7017	22.4998	13.5707	6.65717	1.05471	1.88e-08	6.35299	6.86508	1.20447	8.87025	7.15797	6.58616	6.34833	7.54467	5.84672	30.246	10.4778	3.87374	4.53512	1.84924	0.901299	10.7685	2.50094	6.1512	3.38217	3.02176	11.2027	7.4114	5.43762	8.33662	0.387773	8.65022	10.0099	12.3865	6.67768	5.36935	0.729147	9.69966	3.77601	14.8294
4.63_254.1743m/z	254.174	4.6348	pos	Heptyl 4-hydroxybenzoate	HMDB0034462	38.1	0	-3.25301	11.4014	12.1505	4.16404	14.7776	17.9449	13.1906	12.0764	12.1657	9.87785	4.86998	11.6432	11.3891	18.9948	12.5473	15.0328	12.5369	11.2267	16.3218	21.8766	7.37477	9.91374	5.66535	11.7757	9.4612	15.4787	13.8792	17.2917	18.0759	12.4756	7.69664	2.26239	4.42588	4.5324	14.188	4.1333	14.4672	18.782	10.2573	19.3813	8.81162	8.50482
5.31_286.2149n	285.208	5.30668	neg	Hexadecanedioic acid	5642	49.4	63.9	1.83007	42.2835	52.7435	41.8079	59.1982	44.9999	40.3843	33.9679	34.71	30.5742	69.2646	5.29302	36.0348	4.32473	58.6216	14.2675	26.9685	18.5929	44.5875	17.4374	72.2753	122.624	95.0053	20.6314	24.7708	5.15028	18.0131	11.3735	7.30297	33.0229	6.36852	36.7858	24.0669	85.1452	42.1075	144.968	45.0472	61.0331	43.2295	23.4375	107.793	92.9331
4.08_155.0901m/z	155.09	4.07958	neg	Hexanethioic acid S-propyl ester	HMDB0039466	37.6	0	0.401746	5.4741	7.4553	6.28572	8.0451	5.21859	5.54363	6.541	5.0037	5.42794	5.08445	5.01821	5.56176	6.53226	5.62813	3.20553	4.09492	3.97204	4.83593	8.33262	5.97929	4.2447	3.31362	3.11808	2.75083	4.04008	6.20855	8.00001	2.61938	4.65976	4.26604	4.76601	5.63638	5.30469	4.86646	5.61578	6.06619	6.0974	3.75051	5.60869	6.23848	5.72037
3.02_174.1122m/z	174.112	3.01948	pos	Hexanoylglycine	HMDB0000701	49.8	54	-1.46046	113.82	104.768	120.217	161.351	113.327	96.5024	59.3557	173.039	96.5454	97.8013	81.0745	113.143	54.7988	174.85	145.572	72.5454	43.0987	22.9484	54.0925	26.2626	86.6676	69.5276	30.1961	91.699	120.634	147.406	112.317	169.636	83.0512	117.488	146.525	81.2012	74.6972	92.6888	31.1541	73.9389	68.0969	179.094	65.582	75.9521	136.938
2.96_376.1506m/z	376.151	2.96343	pos	Hippuric acid	HMDB0000714	39.2	0	0.740534	3.55997	1.60787	3.00571	2.35027	2.13841	4.22403	2.03135	1.95848	2.79929	2.5458	4.54868	3.66797	4.2431	8.03846	4.59605	2.13369	1.76027	0.977968	4.81652	1.64804	3.77213	5.24078	2.9198	1.92148	4.61377	9.76268	7.89361	10.6944	4.71483	8.54199	7.36486	5.22666	4.16299	2.77713	1.04967	3.2698	3.31174	2.28959	4.26644	2.49721	1.93124
4.23_337.2481m/z	337.248	4.22505	pos	Homocapsaicin	HMDB0036329	37.1	0	-1.40885	2.54192	2.1132	1.88e-08	6.90734	1.31953	5.53063	1.88e-08	2.36218	0.0253166	3.4958	4.20319	2.2629	2.69048	0.417687	0.865825	4.32539	3.29551	9.43805	3.18238	0.860236	1.87287	1.06088	2.3407	3.27103	6.60659	3.54248	8.43082	1.21317	3.8118	4.03538	1.03173	1.48889	3.07848	2.01581	1.88e-08	9.94005	4.49991	6.72669	6.25192	5.89591	2.12109
4.69_165.0544m/z	165.054	4.69473	pos	Homovanillic acid	HMDB0000118	38.3	0	-1.25223	6.21485	4.28101	5.46014	7.10762	6.3951	1.88e-08	3.1746	22.9928	3.56236	2.69569	11.6562	6.13365	7.80211	2.4506	1.88e-08	20.6782	12.0868	15.0907	20.8095	13.8424	12.7792	3.74272	11.6548	23.1564	11.9473	14.1472	8.59088	13.5085	14.4391	20.3133	4.78787	7.12879	17.9803	31.4417	19.1197	20.6769	9.24941	24.2799	10.5457	16.927	9.56315
3.41_265.1435m/z	265.144	3.41417	pos	Hulupinic acid	HMDB0030102	37.4	0	0.336574	2.28542	1.04287	1.16437	0.519333	1.23918	3.09989	5.37855	2.89262	0.796067	7.12357	1.36582	2.34519	1.97807	1.50224	2.74978	0.872992	1.88e-08	0.598835	1.88e-08	1.88e-08	1.88e-08	1.88e-08	0.352763	28.6127	1.05159	1.33775	0.596441	2.38731	2.76777	2.54671	2.38173	3.66262	0.745382	2.59084	2.12962	0.567845	2.54199	1.59757	2.38906	0.495855	3.91908
3.16_133.0647m/z	133.065	3.16017	pos	Hydrocinnamic acid	HMDB0000764	39.6	0	-0.713766	3.41597	2.57001	2.41911	3.08797	1.41378	4.38366	2.5919	4.99909	3.84932	3.23707	4.74686	3.42692	1.21129	5.73435	5.09157	2.21969	0.375098	1.88e-08	2.49485	0.727355	3.13685	3.7872	1.54452	0.304788	3.23145	4.39353	4.06617	3.13641	2.51028	6.23265	3.97315	3.41424	4.25698	2.59366	0.645803	2.62166	1.94591	4.40458	1.28621	2.8095	2.33902
2.83_893.3740m/z	893.374	2.82647	neg	Hydromorphone-3-glucoside	HMDB0061144	35.4	0	2.9738	3.81173	3.84504	2.03426	3.55453	2.53032	3.07246	4.60635	3.75167	5.63241	5.35769	4.66789	3.83246	5.20242	2.62206	2.62262	2.43237	7.02278	6.57149	4.25604	2.20789	3.97978	3.37535	14.0803	6.7901	3.89744	10.1402	7.12727	8.9483	6.22513	4.15447	2.56601	5.72473	13.8033	7.23359	6.10407	4.39483	0.521221	6.11876	7.43989	9.97537	11.5909
0.80_248.1492m/z	248.149	0.795417	pos	Hydroxybutyrylcarnitine	HMDB0013127	38.8	1.86	-0.245223	16.9943	17.5476	12.7785	14.4132	19.5951	20.6626	24.8552	15.0719	11.7678	16.3737	12.6181	16.8882	19.5592	23.7183	14.116	25.6172	22.7596	22.7577	17.6144	14.4774	20.8954	19.9525	13.9288	27.9335	9.71698	23.2227	22.2451	14.0413	19.3671	25.8385	23.5657	15.4604	13.9593	16.1157	11.2104	11.9516	16.8838	15.7721	12.624	14.0727	15.1526
3.17_941.3701m/z	941.37	3.17228	neg	Hydroxydesmthyl doxepin glucuronide	HMDB0060629	38.5	0	-1.28524	10.9969	4.23232	31.8993	6.08223	5.06436	3.44097	17.6058	4.26501	20.8747	5.01231	28.8965	11.5444	9.28771	4.49521	0.908076	15.099	46.8	41.1299	3.92975	1.54441	18.0519	15.1554	2.18856	0.581838	1.05307	2.20193	2.13444	2.39296	10.2299	0.808826	29.4652	11.5778	14.9209	4.06205	5.42621	7.72115	0.252276	1.23547	17.8966	12.4263	8.49232
1.72_182.0583n	181.051	1.7227	neg	Hydroxyphenyllactic acid	HMDB0000755	47.4	45.6	1.90509	22.2762	18.626	31.3023	22.5589	18.0254	19.9023	18.2724	22.4532	23.9947	26.236	16.5578	22.271	16.0794	28.1808	26.1301	13.3377	21.2	24.0864	16.4279	19.7989	21.4	24.2168	22.7833	13.9824	21.0267	23.5503	20.2372	15.7805	19.6143	22.756	18.3858	15.4864	14.3666	17.1271	13.3475	22.0323	13.9415	19.6323	23.2244	21.3442	16.1621
1.13_245.1496m/z	245.15	1.12803	pos	Hydroxyprolyl-Isoleucine	HMDB0028866	39.2	0	0.0711985	7.0772	8.44584	6.65044	8.42829	7.03995	6.28357	9.13102	6.19026	5.61745	7.20581	8.18393	7.1777	7.00195	10.8294	4.03269	8.35007	8.09948	2.6445	9.68478	11.7801	12.4537	9.83109	5.80732	14.284	7.53181	4.40621	6.48212	5.98573	8.42225	10.5678	6.66185	4.16069	5.87817	6.97508	9.33153	7.3229	8.0414	8.5088	8.72563	11.4381	6.44932
0.50_251.1608m/z	251.161	0.50255	pos	Hydroxypropionylcarnitine	HMDB0013125	40.9	17.4	2.58424	3.83885	2.7759	4.52116	3.292	3.19101	4.16628	2.45516	3.05515	3.06523	5.60844	1.56831	3.92216	2.23946	8.51226	6.59823	4.6301	2.94824	0.599062	2.7503	4.17797	3.04873	2.90725	1.16545	1.26655	3.65877	7.94836	3.00764	3.51055	3.53116	3.49749	4.66183	3.45186	4.46075	0.972078	7.7105	2.62192	5.66939	5.07108	3.71605	3.23495	5.86868
2.80_137.0590m/z	137.059	2.79617	pos	Hydroxytyrosol	HMDB0005784	37.1	0	-4.58397	3.96838	2.40337	2.22964	1.42044	1.8947	1.4321	23.6114	4.53141	0.610741	1.6174	2.69401	4.05805	2.53982	2.34361	7.10736	0.585487	0.922637	0.762287	1.78994	1.59649	1.47053	1.14083	1.41268	21.5145	0.907901	2.24122	1.48365	0.187271	2.6824	1.78309	0.196332	1.15785	0.393196	0.960943	3.86709	1.90421	2.93877	1.14345	2.15216	6.10486	6.28824
9.92_355.1580m/z	355.158	9.91695	neg	Hydroxyzine	HMDB0014697	36.8	8.54	-0.691715	535.667	607.478	581.81	414.682	637.534	542.754	389.133	429.161	445.974	610.18	521.762	516.912	472.814	481.16	515.497	758.992	632.484	707.36	649.261	997.398	747.511	854.522	768.333	758.678	595.704	884.099	885.394	765.322	754.884	619.284	704.282	630.063	592.53	498.399	651.374	426.781	676.325	919.117	762.318	783.284	835.334
8.65_254.2242n	255.231	8.65273	pos	Hypogeic acid	HMDB0002186	43.3	28.1	-1.63382	862.275	874.784	866.725	883.346	1967.78	1380.94	754.556	547.768	452.469	986.344	460.667	817.037	446.32	605.116	638.777	1302	1587.68	2953	1063.95	798.313	2025.03	1222.64	683.926	1288.84	1385.6	1361.14	906.84	944.229	1337.89	1983.59	1153.09	1643.13	1057.24	1278.01	973.572	2229.05	1247.28	2172.33	2243	2177.48	1705.13
0.83_137.0455m/z	137.045	0.8335	pos	Hypoxanthine	HMDB0000157	40.8	7.3	-2.20445	77.6248	0.304336	0.297328	2.08556	1.46069	36.4577	240.063	94.1583	262.193	1.46918	51.7107	82.7959	208.345	262.923	0.703915	327.889	9.8019	72.0177	342.263	120.347	361.468	386.019	358.954	637.55	1.87513	72.3579	295.283	371.077	224.118	2.06751	283.729	16.824	0.402395	126.644	0.751796	0.551585	0.578875	266.73	64.2929	0.334136	0.180796
3.65_371.2065m/z	371.206	3.64613	pos	Icariside B8	HMDB0036846	42.1	18.9	0.0851782	10.9979	7.55703	2.73235	16.8756	12.679	11.0576	28.0067	6.07343	5.12213	21.7122	11.6444	11.0048	7.47712	16.7227	1.29696	9.18502	14.3928	0.535177	2.05592	9.6277	12.6766	6.7002	8.20788	34.6273	1.96907	19.1911	5.63854	2.61326	9.7698	4.13166	4.0218	22.8768	19.5646	10.638	56.1406	8.95767	7.1485	6.33943	27.8805	11.1421	13.6995
4.46_631.2410m/z	631.241	4.4589	neg	Ichangin 4-glucoside	HMDB0039340	39	5.53	2.17629	31.5766	82.8211	26.4861	44.9191	68.0704	16.3123	72.2631	9.67562	2.44842	13.6628	21.3518	30.5891	7.81128	19.3771	34.1593	36.5117	39.4054	34.4469	12.093	40.1535	57.9657	5.2668	28.9625	20.5566	28.6603	45.4369	31.476	25.372	31.0893	28.5604	14.4569	20.4556	7.3116	1.46901	6.44329	2.29283	24.9508	32.9183	45.0749	28.3899	28.883
3.55_255.1140m/z	255.114	3.55343	neg	Imazamethabenz	HMDB0034885	41.4	13.7	0.429783	10.6829	24.7697	8.65013	12.2681	15.1615	10.1977	14.8816	7.08674	5.6619	7.16257	8.7474	10.4708	5.79005	9.92953	12.043	14.3985	13.5512	13.3128	6.0467	18.2091	19.8292	4.46759	14.6484	7.89292	10.9795	23.1032	12.897	5.13374	12.8212	12.6526	14.6503	10.0185	8.97801	3.57911	8.94528	5.38941	13.1516	14.3677	15.2184	14.6984	13.6877
2.07_162.0561m/z	162.056	2.07485	neg	Indole	HMDB0000738	39.1	0	0.449071	10.5054	9.34943	7.46162	4.8104	5.15449	14.8236	7.70498	15.3862	21.6528	16.0689	14.7184	10.1166	12.118	2.69329	6.59232	6.35383	9.51296	10.6394	3.9552	29.0417	16.3401	14.3687	5.43221	4.01504	8.84946	14.5503	14.3078	5.99682	10.2893	2.28802	6.05594	3.07219	5.11268	1.09025	12.4476	6.69796	10.6014	13.215	9.93929	17.1336	9.56045
3.12_128.0504m/z	128.05	3.12097	neg	Indole-3-carbinol	HMDB0005785	39.6	0	-0.847814	6.63053	4.28274	6.57126	9.71988	4.78416	5.03139	4.54672	6.74777	7.10536	6.21281	7.38188	6.7666	6.97643	10.2267	9.0408	4.19805	6.46468	6.79054	5.7718	7.67329	3.04493	5.16469	7.39077	5.73925	6.23766	7.79002	8.42721	7.07178	6.32713	6.67828	5.10736	4.78356	3.3157	3.37613	4.66007	6.16914	4.07767	4.38785	6.22429	8.79741	6.04281
3.12_158.0613m/z	158.061	3.12097	neg	Indoleacetaldehyde	HMDB0001190	38.9	0	1.08105	16.8741	11.2828	18.8188	24.4956	10.2941	12.4105	11.3199	17.2167	20.3714	17.9329	18.3276	17.1746	16.1198	23.9526	23.3789	11.3402	17.1669	16.5105	13.8522	17.0931	6.60661	11.6526	17.2865	14.7631	15.6798	18.4034	22.2382	15.8451	15.6421	20.5669	11.0981	12.4075	10.2133	8.60135	13.5709	17.6277	11.8524	10.5385	19.886	19.9858	13.7642
1.72_187.0631n	188.07	1.7209	pos	Indoleacrylic acid	HMDB0000734	44.9	27.2	-1.08965	8723.71	8320.67	9381.1	9305.55	8735.27	8649.66	8462.01	7799.26	9883.12	9190.59	8986.64	8910.71	9287.75	8320.73	8296.85	6709.7	9579.87	6671.77	12989	8771.48	8804.13	9312.15	10402.4	8536.25	6961.03	7704.15	7243.19	9006.8	8673.1	8369.06	10356.2	8179.4	8819.25	8581.21	7465.1	6579.77	5664.41	6549.25	7647.52	7702.75	6462.2
3.12_205.0744n	204.067	3.12097	neg	Indolelactic acid	HMDB0000671	48.4	52.8	2.41116	11.2118	5.8447	15.8697	16.4136	6.414	9.47019	6.61269	12.5853	11.4541	9.51223	9.96639	11.3956	14.1287	17.6446	12.393	8.00774	9.47601	11.5513	7.97543	12.0944	4.48975	8.69569	11.8225	12.2943	9.69861	13.771	12.8443	10.3136	10.2007	11.5941	5.89555	7.39835	5.06899	6.34497	7.87111	11.6963	6.73317	6.33882	9.55551	12.4048	8.16568
0.53_449.0103m/z	449.01	0.531167	pos	Indoxyl sulfate	HMDB0000682	36.9	0	4.52063	11.765	9.98549	10.592	11.4345	4.94252	10.6158	6.06397	7.75236	16.6318	13.6463	15.7561	12.1881	10.996	8.83518	23.1108	11.6458	7.60439	2.93614	5.61172	10.3027	5.99199	9.10662	5.18878	9.09987	10.4252	10.6697	5.0765	13.1035	8.69286	10.9178	18.9256	15.3839	12.4707	10.5847	5.61155	4.6557	5.15495	6.69454	9.4713	4.6271	5.9514
2.18_212.0025m/z	212.002	2.17567	neg	Indoxylsulfuric acid	253	50.9	62.7	0.812719	81.8383	78.2989	47.2894	100.22	39.3166	93.0006	125.246	121.905	73.0139	133.702	104.705	81.4267	57.6628	54.5581	67.7858	84.7524	125.917	116.13	75.6743	54.983	54.3292	71.2732	105.775	70.0209	54.9213	103.538	77.7711	36.9018	74.7182	70.3918	58.1956	62.5609	53.1643	55.8475	48.003	109.69	104.025	87.5034	59.6174	119.183	85.3335
0.82_268.0810n	269.088	0.819367	pos	Inosine	84	56.1	84.5	0.993878	52.9067	0.152146	0.777736	0.614314	0.329133	15.027	145.725	81.2509	220.481	1.88e-08	32.937	56.4338	154.516	141.082	0.70807	160.008	4.66287	25.3315	170.665	64.3554	137.583	185.518	179.582	236.711	1.3684	32.8038	196.885	211.484	107.571	3.20802	139.243	5.44681	1.75367	67.9825	0.946878	1.88e-08	0.330299	160.963	43.0468	0.773138	1.88e-08
1.58_232.1542m/z	232.154	1.58427	pos	Isobutyryl-L-carnitine	HMDB0000736	43	17.2	-0.776884	1873.42	1553.36	1286.76	2284.57	1489.92	1575.99	1484.32	2422.54	1492.27	1600.29	1637.56	1801.39	1126.15	3141.35	2526.93	1017.76	647.952	446.15	1158.89	1099.56	1180.23	852.012	470.431	699.924	1497.58	1718.51	1272.14	3844.06	1490.64	4524.87	2300.11	1127.87	2264.58	1602.31	1044.5	1281.67	1572.57	1721.08	3199.58	1466.12	2581.29
9.92_256.2396n	257.247	9.92352	pos	Isopalmitic acid	4289	49.5	56.2	-2.4041	2348.16	2333.74	2593.72	2085.98	3906.67	2483.18	2338.86	2147.36	2065.27	2657.07	2445.84	2319.42	1584.81	1865.97	2226.54	3586.72	3334.71	3379.23	3302.06	2620.36	3122.95	2587.61	2788.98	2837.21	2756.13	2666.73	2780.33	3089.31	2985.77	3477.35	2639.04	3119.79	2351.3	3136.45	2332.98	3178.35	2660.65	3433.96	3293.3	2908.36	3113.04
0.88_69.0695m/z	69.0695	0.875767	pos	Iso-Valeraldehyde	HMDB0006478	39	0	-3.83859	19.904	20.6213	18.8963	19.5023	14.336	20.1733	19.3198	23.1632	20.7804	19.0598	21.4466	20.3094	24.1031	20.6241	20.981	19.1512	19.5656	12.2084	15.0209	21.4346	20.3366	20.7352	18.0304	18.7321	20.2325	17.9795	14.7374	19.5036	18.4541	17.4397	27.4479	19.2735	22.7624	16.3463	14.3132	14.4361	16.1826	17.2218	18.5986	19.7737	21.5167
4.21_83.0504m/z	83.0504	4.20823	neg	Isovaleric acid	HMDB0000718	38.4	0	1.78108	1.60809	1.51069	1.33734	1.3281	1.84064	1.26615	1.5554	1.47829	1.47213	1.0192	1.09976	1.65746	1.77144	2.58153	1.19261	1.94284	1.57974	1.87758	2.03277	1.48742	1.28874	1.57744	3.06558	1.47037	2.57594	1.85004	1.25729	1.79682	1.85492	1.71292	1.44896	3.24861	0.918468	2.10356	2.42138	1.26136	1.39815	1.04367	1.62252	1.65142	2.54953
3.34_480.2556m/z	480.256	3.34395	pos	Isovalerylglutamic acid	HMDB0000726	38.4	0	0.825162	113.411	49.4414	263.229	61.719	54.3115	28.2303	130.223	61.237	192.228	75.7979	343.577	118.613	194.496	46.6276	19.9123	30.9037	31.5434	134.98	70.2302	69.038	74.4159	80.4729	126.775	89.0206	16.2	89.9947	101.831	45.8382	70.0661	57.8886	155.977	45.8158	52.819	82.736	18.7574	41.0317	114.469	103.393	161.1	168.378	47.3727
3.06_226.1438m/z	226.144	3.0616	pos	Jasmine ketolactone	HMDB0030150	38.4	0.285	0.120866	2.79836	0.785194	0.875467	1.70511	1.74983	1.7342	0.583307	1.12541	0.76056	13.9275	0.424963	2.86923	14.9175	0.226845	0.956316	31.3369	1.05967	0.757792	0.631985	30.0367	1.13311	1.84875	0.500886	28.9189	9.23683	3.66432	33.6749	11.9806	11.2187	1.88e-08	1.38356	2.35674	2.81083	6.19288	3.79218	0.989465	18.1895	37.887	1.36297	1.56872	26.4588
3.60_360.2020m/z	360.202	3.60365	pos	Jasmolone glucoside	HMDB0032870	38.6	0	0.924273	4.47577	1.6849	0.818324	1.65997	0.440192	0.67675	49.9591	1.01098	0.68347	0.839216	0.956149	4.4478	0.536324	2.01148	0.964369	0.934601	1.88e-08	12.2189	0.802185	1.88e-08	1.09756	1.88e-08	20.55	60.5753	1.88e-08	1.88e-08	1.14562	1.88e-08	6.56536	0.560342	0.481326	1.88e-08	0.184094	26.6879	2.39515	2.36224	1.85809	1.66077	2.51718	0.72511	31.2679
5.43_688.3455m/z	688.345	5.43292	pos	Jubanine C	HMDB0037300	35.7	6.61	-2.23891	105.349	127.748	164.034	21.2663	152.096	271.169	63.8671	41.6044	68.2108	156.967	125.99	103.558	68.7805	74.9929	28.4607	123.374	229.046	47.4501	190.185	117.891	104.472	82.3823	172.988	221.991	153.602	304.774	186.078	263.273	162.24	129.708	96.174	241.921	160.597	4.02013	135.699	153.504	217.944	145.952	101.843	129.974	208.967
1.72_429.1541m/z	429.154	1.7227	neg	Kinetin	HMDB0012245	42.7	23.9	-0.157691	12.9314	9.95697	12.8163	13.605	7.72029	12.1336	29.5022	8.03835	13.3015	9.72449	14.8989	13.3804	15.7504	14.7641	11.8776	15.5774	17.4461	16.5838	13.5784	11.3968	9.63568	15.4343	24.804	10.2345	8.38591	16.3509	8.91008	6.61683	12.9545	14.3855	11.203	9.6014	11.4005	14.5722	17.1003	19.3074	7.81222	6.26422	14.6017	13.4478	9.6442
2.31_405.2121m/z	405.212	2.30633	neg	Kiwiionoside	HMDB0038691	55.5	96.5	-2.12441	4.71625	7.25707	0.118124	1.00402	7.93355	1.40121	6.26526	16.8956	2.32361	6.36139	15.1461	4.87832	1.88e-08	1.88e-08	3.54838	3.43222	1.88e-08	0.0783455	5.1494	2.29012	8.42201	2.27182	2.84571	1.01612	0.0427342	1.13734	0.835293	0.165953	2.15621	4.09621	0.770257	0.371405	0.135365	2.02932	13.3694	1.55108	1.88e-08	1.67732	3.17	7.39712	3.94448
3.52_455.0956m/z	455.096	3.5226	neg	L-2-Aminoethyl seryl phosphate	HMDB0031950	40.7	11.8	1.456	3.6543	5.204	3.5525	7.15525	2.60306	9.90403	1.0056	6.45631	3.97103	2.64611	4.75714	3.89792	0.534509	1.88e-08	2.66533	1.3691	1.88e-08	3.6146	0.168457	1.21058	7.65454	12.3231	1.69952	1.98301	3.38827	4.48235	11.0756	1.88e-08	3.914	6.58907	5.48888	4.9259	1.01976	12.2692	6.94595	0.165693	20.3007	9.58915	6.25501	26.6972	10.973
0.77_84.0439m/z	84.0439	0.767417	pos	L-3-Aminodihydro-2(3H)-furanone	HMDB0029387	38.3	0	-4.77502	11.0514	6.45312	10.1062	10.0344	10.2269	9.56411	11.7927	14.9765	7.35435	12.3007	10.5113	11.0422	12.958	12.9297	12.1885	13.7135	10.3121	9.83807	9.35051	9.76981	21.5084	13.2108	8.61937	12.623	9.73205	16.7811	16.1163	21.1328	14.0562	14.0511	16.0646	14.0826	10.8898	4.45823	16.7838	9.42747	13.9041	12.2673	11.0674	15.909	20.5094
2.92_186.1121m/z	186.112	2.9214	pos	L-Acetylcarnitine	HMDB0000201	39.1	0	-1.70342	3.02297	2.19617	0.87907	3.15781	0.591667	1.83161	15.0065	2.69765	1.04486	2.19409	2.52452	3.10378	2.20807	3.37665	4.73853	2.66854	1.93	0.782731	2.08017	0.815345	3.6951	3.84265	3.22533	54.6284	2.84726	5.0103	2.2011	2.72851	6.48862	6.90301	2.94522	1.96199	2.8126	8.52015	1.88e-08	1.32493	1.66411	0.918594	0.943598	2.4329	6.77078
4.50_300.2169m/z	300.217	4.49505	pos	Lactapiperanol C	HMDB0033630	39	0	-0.0113738	107.32	83.4775	120.66	85.8307	128.839	77.9563	60.6541	121.823	84.2618	91.8855	140.883	107.563	139.789	115.805	117.486	74.8887	111.614	118.345	127.693	136.991	140.883	130.124	93.1511	107.208	115.177	150.438	178.873	114.885	128.146	134.501	122.299	131.493	89.1177	134.68	177.252	143.458	152.228	126.298	153.032	166.886	112.175
0.59_162.1120m/z	162.112	0.58785	pos	L-Carnitine	HMDB0000062	40	6.37	-2.92926	377.358	371.909	388.319	363.14	309.631	433.404	532.711	331.294	387.772	362.297	301.922	384.68	344.083	369.947	483.57	511.478	620.784	554.294	436.207	453.61	297.446	346.796	371.297	505.186	300.848	301.602	400.143	313.841	412.424	327.306	399.54	344.192	395.346	286.92	741.109	354.821	428.151	420.929	438.506	438.832	387.342
1.50_305.0865m/z	305.087	1.50057	pos	Lepidimoic acid	HMDB0041096	38.2	0	-0.513424	3.81034	1.2925	2.81749	2.29189	1.27997	1.92566	1.97734	6.00765	6.45094	3.9039	6.60714	3.96506	4.7018	5.03523	7.11691	2.22509	1.56784	2.01014	2.97378	4.30023	3.07353	6.04643	3.12837	1.01057	5.70552	5.92849	1.56031	6.47107	4.00093	5.6305	7.0989	6.87765	4.36413	2.86656	1.45673	3.57893	2.69339	2.98936	1.19923	2.21949	2.77659
3.47_579.3150m/z	579.315	3.47068	pos	Leucyl-phenylalanine	HMDB0013243	36.6	0	-0.547769	1.37746	1.88e-08	2.97951	1.88e-08	3.46477	0.562133	2.78333	0.501245	0.647643	0.341688	2.58825	1.4089	2.96078	0.47475	1.88e-08	41.3737	13.1992	43.7275	36.1731	32.3434	36.1892	42.3356	58.0134	8.48437	6.82773	28.077	26.8606	25.4596	29.5465	19.6458	15.2057	30.397	58.0107	19.6147	1.88e-08	0.790984	1.0615	0.647734	4.00411	1.57494	1.88e-08
3.54_336.2526m/z	336.253	3.5415	pos	Leukotriene A4	HMDB0001337	38.9	0	-2.2368	2.65382	2.66239	2.25291	3.84988	2.59309	4.10853	1.00873	4.3356	2.27293	2.27502	1.95742	2.6697	2.42391	2.30204	3.98605	1.88e-08	2.77219	1.88e-08	2.27281	2.41195	3.06671	0.846203	2.81942	1.88e-08	1.66837	2.37761	2.76877	1.27211	1.8954	4.15833	3.02867	0.916882	1.51643	1.25177	1.71436	2.34602	2.05891	2.44572	1.89888	1.23188	1.64138
2.95_441.2559n	424.253	2.94943	pos	Leukotriene E3	HMDB0002355	34	0	2.24933	8.15619	6.98776	10.6679	9.43695	6.59353	10.548	12.1125	4.23377	8.29303	9.06364	8.92634	8.22681	4.39154	10.5977	7.55669	11.6197	13.2451	9.74115	12.8303	10.084	6.3342	11.7909	12.6201	9.52287	13.1286	14.3627	14.2351	8.3843	10.5447	7.18428	7.68886	12.1367	12.3756	11.586	7.23903	8.4955	7.4655	7.69458	8.47283	9.96855	8.88981
0.57_145.0619m/z	145.062	0.568417	neg	L-Glutamine	HMDB0000641	57.4	93.7	-0.0543918	18.1748	12.592	5.54719	21.7791	7.71238	26.4866	18.3188	13.6467	28.7851	13.2699	12.4553	18.6162	40.3267	15.3706	24.5321	10.4845	9.61283	9.66524	16.6769	14.4642	17.9126	58.5903	12.7331	12.7202	20.3961	7.18314	5.7987	7.03631	15.8826	28.0655	16.3106	32.8357	21.4576	18.281	8.21291	10.7805	21.6591	8.2901	13.0064	7.86357	7.97391
0.52_156.0766m/z	156.077	0.516667	pos	L-Histidine	HMDB0000177	47.9	53.4	-1.24421	28.1235	30.3543	29.6218	25.0287	21.916	24.6904	27.1812	32.118	24.2211	21.2189	28.8905	28.8807	33.0205	34.4474	34.7411	31.2207	27.7894	23.5881	19.8957	36.4073	28.2261	30.122	26.2332	21.7305	28.179	26.152	34.9589	26.3759	27.7383	28.367	33.3484	36.8696	34.3584	28.6268	37.9489	23.707	22.8617	22.5099	17.9977	32.739	29.872
3.96_491.3362m/z	491.336	3.95583	pos	Lidocaine	HMDB0014426	39	0	1.07922	5.03344	3.97197	1.02509	6.43708	3.16926	3.4439	16.8394	11.7907	3.77924	6.24734	3.31195	4.72591	1.88e-08	1.88e-08	3.56676	2.35363	1.55583	0.910828	1.29186	3.82346	0.645429	0.324994	0.541422	0.698853	8.53944	2.44545	2.36311	1.57372	1.90267	0.813692	0.626474	1.88e-08	1.46804	4.22403	1.83278	4.16537	3.90926	1.3923	1.88e-08	1.40191	4.68492
2.96_835.2448m/z	835.245	2.9583	neg	Liquiritin	HMDB0029520	34.7	0	-0.848464	47.9048	33.494	44.8648	38.3514	45.5206	52.5028	59.071	52.5877	53.4377	57.4833	47.369	49.0609	78.2423	44.3273	36.7815	39.7073	53.6643	113.714	48.7166	23.3289	20.4981	49.2404	25.7583	37.3522	74.8794	27.7648	38.5186	91.6322	54.5595	132.62	38.8244	45.6693	70.2046	44.3756	110.672	82.8974	45.037	48.1676	24.0287	101.816	132.779
1.00_130.0873m/z	130.087	1.0049	neg	L-Isoleucine	HMDB0000172	57.3	90	-0.591169	22.5014	19.0051	25.3374	32.0572	12.9725	19.2043	21.6029	20.2351	21.0847	23.8436	24.7277	22.7726	23.0692	22.0212	27.8336	16.6216	23.3874	23.1785	25.2487	15.7937	21.4189	30.5343	26.2417	20.33	21.4923	14.7863	15.1224	17.1907	20.6975	24.827	23.2247	20.4954	26.7749	39.7403	20.8079	23.5282	29.5855	19.49	18.0571	19.9448	16.7678
4.12_533.3116m/z	533.312	4.12225	neg	Lithocholate 3-O-glucuronide	HMDB0002513	42.3	31.6	-0.6841	4.0434	2.84489	0.295491	1.77783	3.46415	10.1795	5.54895	10.1952	2.72003	4.80778	3.13662	3.80441	0.928407	1.88e-08	6.58351	2.88919	5.98654	5.04811	3.03996	3.59618	8.81803	6.67895	2.80507	1.88e-08	9.25449	6.13643	5.39177	2.64724	4.34298	1.88e-08	2.12864	2.48572	2.99438	11.1532	2.22364	1.48709	17.6448	3.53894	1.88e-08	1.88e-08	1.29934
0.57_219.0263m/z	219.026	0.573917	pos	L-Lactic acid	HMDB0000190	39	0	-1.50334	222.206	184.501	228.361	195.433	260.801	210.119	208.547	245.755	215.429	191.824	202.387	226.295	261.643	246.709	274.563	221.074	186.567	178.314	251.631	273.437	288.203	234.668	277.126	387.594	226.708	236.089	264.307	235.797	247.53	216.105	268.569	238.822	226.36	223.918	192.991	203.006	226.488	240.024	189.508	201.328	221.992
0.85_322.1068m/z	322.107	0.847583	pos	L-L-Homoglutathione	HMDB0029395	42.1	23.2	0.220017	16.3393	11.4946	17.8784	15.846	13.6052	17.2111	8.60654	20.2908	10.4042	19.3759	10.3944	16.4413	13.6868	36.6422	20.2425	19.6712	8.46319	7.68565	7.89796	7.02283	17.7615	5.09353	3.67287	6.99769	22.3187	28.5004	18.0455	28.7068	15.5102	26.4548	26.9328	17.0339	17.0325	16.899	10.6725	10.0685	11.1883	11.2378	5.27631	11.4612	22.6323
0.52_169.0944m/z	169.094	0.516667	pos	L-Lysine	HMDB0000182	37.6	0	-2.5174	35.3663	27.3867	46.615	30.3711	30.4261	32.767	34.0086	38.483	38.2143	32.142	30.7583	36.2993	43.3296	36.1674	47.4945	33.8991	32.8839	20.7691	26.813	50.9575	28.0018	39.3768	33.0026	28.2714	27.1058	35.3659	28.7721	34.2579	33.5278	33.4699	39.2652	38.4533	39.02	41.3025	40.4425	34.9004	30.5823	21.044	34.0526	34.612	60.9918
2.46_579.1721m/z	579.172	2.4575	neg	L-N-(1H-Indol-3-ylacetyl)aspartic acid	HMDB0038666	38.2	0	-1.95267	2.47794	7.39413	1.7446	2.80672	2.43347	3.46544	1.46552	1.71708	2.09172	2.46963	0.588967	2.39414	0.866111	4.39097	1.58382	3.71198	1.01952	0.82266	2.16549	2.04176	2.30473	1.28557	3.58361	3.59333	1.69197	3.87224	2.8385	1.64869	2.20041	0.528916	1.36207	0.835825	2.37631	1.15578	2.29115	1.56339	1.98722	1.05328	2.12323	0.124521	2.08531
1.29_164.0718m/z	164.072	1.28805	neg	L-Phenylalanine	28	56.2	82.2	0.388065	56.8093	47.2588	55.1899	50.7738	38.1626	53.3074	60.7559	55.3184	66.6242	61.8887	59.8845	58.2688	63.8027	63.6126	66.6767	42.9637	65.465	68.2554	68.0064	61.6546	54.009	71.418	67.3877	48.2526	48.6272	49.9328	42.5845	39.3214	55.0429	61.5674	60.5822	47.2483	65.4391	76.5951	54.9216	75.9351	52.1383	50.7098	62.387	58.1834	48.6159
1.23_231.1340m/z	231.134	1.23157	pos	L-Proline	HMDB0000162	39.7	0	0.349828	10.4006	8.17437	10.5577	8.93109	7.4449	9.15589	11.8327	10.6935	11.045	11.7186	12.7087	10.6213	8.85697	15.3604	10.6195	7.10994	5.86873	6.04918	7.51411	8.77871	6.89271	9.29979	6.399	14.8044	10.1201	13.555	6.28818	11.8867	9.39069	12.0361	13.0316	10.5447	10.2203	9.39613	6.37198	7.87259	6.64391	7.8082	10.0755	7.86633	9.61029
0.77_102.0546m/z	102.055	0.767417	pos	L-Threonine	HMDB0000167	36.5	0	-2.98943	1.45956	1.24986	2.33615	1.31926	1.12847	1.0153	2.46208	1.18556	0.732149	0.867652	1.19281	1.55686	2.00938	1.20872	2.22054	1.17607	2.10767	1.14123	1.91245	3.15033	1.82157	2.82501	2.54741	1.80331	1.64892	2.18349	2.68084	1.52644	1.99091	1.91664	2.02932	2.4627	1.9703	1.665	0.973666	2.22261	1.79711	1.44987	3.21194	2.20265	2.98041
1.72_204.0902n	203.083	1.7227	neg	L-Tryptophan	33	49.8	52.1	1.64451	256.641	236.66	276.379	276.274	196.029	256.456	269.999	216.286	306.582	231.775	289.088	264.209	332.493	261.517	264.178	279.673	311.564	349.354	309.862	230.66	226.542	317.305	334.689	237.668	169.872	221.208	181.721	170.731	251.654	313.067	279.651	209.279	253.86	259.445	262.056	302.457	171.383	164.877	284.242	285.909	189.642
4.98_532.2896m/z	532.29	4.97855	pos	Lucidenic acid D2	HMDB0036435	54.7	95.8	-1.72809	25.4676	47.2349	24.6633	19.6442	29.9572	38.7082	37.3754	21.3379	18.694	6.46257	29.9727	25.7908	34.9481	6.93087	38.7014	49.7717	38.744	29.9966	32.872	39.2635	36.5891	18.8864	33.4728	37.7785	30.2744	26.8985	41.3057	19.3502	33.1734	29.8324	13.9902	17.4005	34.0199	66.92	42.4552	15.5201	24.8003	17.6155	18.5278	14.3865	32.6954
2.85_899.8820m/z	899.882	2.84663	neg	Lumequic acid	HMDB0034432	40.3	12.8	2.15078	56.4756	59.1519	53.6395	61.9226	47.2187	52.5444	59.8847	74.1494	77.5442	57.2746	70.5743	56.9451	45.1617	43.3804	52.2913	36.2684	90.1076	65.6958	42.3386	50.7079	46.8955	32.3258	101.648	64.2901	58.0005	60.7733	44.8133	72.9322	60.5228	62.1369	52.4383	48.9195	92.9197	54.6416	54.1959	36.1819	10.7943	69.982	60.0977	67.4345	97.9463
2.85_902.3983m/z	902.398	2.85147	pos	Lusitanicoside	HMDB0034120	36.3	0	-3.76964	23.1198	18.6671	24.3242	35.1288	16.0355	23.9037	24.3589	24.6201	11.3513	28.1347	29.941	23.2195	22.4191	17.4857	26.7487	56.9153	25.6468	36.3714	39.7041	34.8299	25.6466	45.9407	58.5263	49.4278	31.638	54.6211	55.61	91.0827	43.9346	38.3541	58.7182	52.2844	32.7944	11.3318	21.2794	45.6932	38.9972	61.1503	43.4359	33.9578	52.6581
5.68_526.3146m/z	526.315	5.67783	neg	LysoPC(15:0)	HMDB0010381	53.7	75	-1.00231	131.957	101.131	127.093	125.168	161.161	99.2032	175.915	115.387	131.058	224.146	139.224	131.602	85.5608	128.745	126.359	140.47	134.255	114.416	110.099	149.836	132.389	173.649	254.017	109.122	179.899	122.089	183.376	194.183	157.174	138.916	150.247	151.508	123.462	88.776	176.95	142.453	72.8473	108.134	153.718	145.083	117.232
6.63_494.3249m/z	494.325	6.62612	neg	LysoPC(16:0)	HMDB0010382	44.8	27.6	-0.634251	1427.7	1185.53	1390.39	1438.08	1302.57	1435.57	1770.93	1224.17	1591.82	1503.28	1470.11	1427.53	1371.71	1446.6	1389.85	1774.16	1819.79	1583.77	1743.98	1247.9	1534.73	1343.87	1830.65	1466.7	1957.31	1455.72	1557.22	1603.52	1614.91	1540.6	2013.65	1445.14	1350.28	1347.34	1255.35	1183.57	1357.51	1490.74	1591.96	1546.51	1394.01
5.45_538.3151m/z	538.315	5.45418	neg	LysoPC(16:1(9Z))	HMDB0010383	51.3	60.1	0.133642	568.699	538.225	331.177	260.153	566.828	992.808	679.308	412.687	449.837	532.826	435.841	554.896	533.107	636.926	763.917	796.744	563.715	785.252	843.945	955.056	1393.96	756.356	1102.99	1133.31	462.648	1012.57	1184.7	499.652	836.576	394.303	503.452	671.679	888.103	708.578	418.532	628.001	1249.88	1091.63	717.23	679.422	579.835
6.73_554.3463m/z	554.346	6.72812	neg	LysoPC(17:0)	HMDB0012108	50.6	63.4	-0.0387457	109.701	77.9236	55.7539	65.8332	100.682	154.993	234.967	65.6541	142.947	129.97	126.553	110.729	58.5447	162.323	102.664	184.493	120.099	113.89	98.8326	80.821	131.725	99.5623	140.963	79.9048	81.2013	107.51	151.418	72.097	106.947	91.8392	89.5421	99.6463	103.247	105.117	62.0932	122.333	77.5706	80.5729	106.126	101.724	93.7968
8.08_522.3562m/z	522.356	8.08388	neg	LysoPC(18:0)	HMDB0010384	44.2	25.3	-0.578888	1356.33	1139.98	1170.14	1083.87	1369.74	1123.48	1931.16	1147.19	1849.74	1553.02	1267.99	1327.69	1128.51	1349.94	1429.85	1596.79	1787.31	1483.69	1330.87	1023.3	1436.85	1486.58	1618.12	1463.82	1419.98	1299.53	1515.66	1180.04	1414.02	1467.26	1265.22	1560.38	1077.17	1295.47	1196.99	1381.54	882.19	1090.73	1382.73	1176.85	1370.98
6.30_566.3463m/z	566.346	6.2978	neg	LysoPC(18:1(9Z))	HMDB0002815	52.4	66.5	-0.128782	1584.96	1699.75	1306.82	997.21	1904.99	1773.21	1401.05	1835.95	1465.75	1205.29	1778.58	1578.25	1582.62	1483.13	1757.02	1684.77	1922.77	1827.84	1682.5	2188.18	2362.21	2110.76	1693.26	1972.45	1525.7	1744	2349.05	1348.61	1813.18	1285.29	1425.4	1654.12	1990.86	1970.67	1081.17	1647.68	2806.84	2317.83	1818.09	1443.7	1249.27
5.25_562.3155m/z	562.316	5.25452	neg	LysoPC(18:3(6Z,9Z,12Z))	HMDB0010387	47.4	48.7	0.909607	76.1984	35.236	71.3026	29.8177	63.2206	65.9729	114.794	73.2024	82.3422	74.7501	102.385	75.854	107.232	87.2414	72.293	63.3975	69.8446	95.3893	49.0228	69.7744	116.045	78.1359	54.1942	45.1021	43.443	53.5663	54.9986	41.941	61.7012	53.2994	45.4427	72.5874	61.3454	58.0704	55.0861	58.9388	77.37	80.3212	40.223	83.619	46.9654
5.35_562.3153m/z	562.315	5.34868	neg	LysoPC(18:3(9Z,12Z,15Z))	HMDB0010388	49.2	56.9	0.520858	85.9944	89.9012	86.8084	65.5704	107.81	81.7136	95.0352	65.3168	79.1119	80.7281	74.3415	84.6651	71.3086	132.02	88.8158	128.96	72.1093	87.2723	84.8301	83.227	117.279	80.5727	77.1045	64.1011	69.2178	65.8825	75.1313	50.134	78.6848	49.2828	47.4352	70.513	119.726	77.9101	51.4994	86.0544	78.6475	118.536	71.377	105.967	60.4479
7.83_594.3777m/z	594.378	7.82573	neg	LysoPC(20:1(11Z))	HMDB0010391	50.9	59.1	0.132914	258.276	207.143	279.345	174.529	248.46	281.298	372.936	208.995	278.288	264.741	230.216	252.632	236.948	202.354	316.336	294.171	285.523	274.417	257.495	321.266	392.43	373.185	401.639	611.548	280.785	358.021	335.015	201.682	329.991	301.544	292.693	350.57	305.177	225.588	237.747	314.994	367.738	307.015	292.139	168.55	247.43
6.83_592.3620m/z	592.362	6.83077	neg	LysoPC(20:2(11Z,14Z))	HMDB0010392	52.3	67.4	0.101554	230.248	177.658	175.748	177.31	236.438	262.578	321.525	150.496	217.14	266.757	184.842	228.661	289.933	234.017	239.968	313.71	323.002	347.423	243.635	363.752	340.579	246.966	339.5	386.284	233.75	292.407	332.344	209.175	297.42	218.82	296.114	268.033	270.222	199.329	204.742	233.938	500.329	309.535	275.211	249.479	201.994
6.15_590.3463m/z	590.346	6.14932	neg	LysoPC(20:3(5Z,8Z,11Z))	HMDB0010393	52.2	63.7	0.00126361	1824.78	1723.18	1563.75	1329.27	1955.91	2249.54	2220.79	1436.03	1552.35	1669.17	1636.23	1790.54	2118.69	2007.37	1830.91	2339.28	1920.83	2022.82	2551.42	2484.14	2763.84	2227.57	2549.17	3006.5	2478.79	2060.64	2559.57	1868.86	2307.53	1550.48	1553.33	1927.2	2633.02	1895.68	1946.15	2131.24	3211.34	2453.4	2267.34	2458.06	1989.92
5.60_588.3306m/z	588.331	5.59733	neg	LysoPC(20:4(5Z,8Z,11Z,14Z))	HMDB0010395	52.8	67.1	-0.175335	1279.94	1179.6	1290.31	993.445	1274.06	1350.37	1527.87	1287.26	1411.67	1442.21	1073.98	1262.77	1312.37	1529.81	983.414	1658.89	1783.5	1733.12	1874.4	1285.34	1602.11	1550.11	1508.98	1643.49	1694.19	1573.16	1665.42	1437.65	1589.5	1286.93	1529.68	1327	1691.84	1383.55	1269.28	1708.97	1710.58	1641.72	1656.71	1808.11	1491.14
5.74_566.3222m/z	566.322	5.7409	pos	LysoPC(20:4(8Z,11Z,14Z,17Z))	HMDB0010396	38.4	26.3	0.845772	39.1651	22.5898	32.5883	26.0951	39.4019	41.9567	53.9593	80.727	9.74678	54.7826	31.8268	39.8648	56.9536	46.2286	22.5555	21.3476	60.7055	58.0913	33.2467	53.6924	34.0338	5.86937	41.628	72.6491	49.1704	34.876	28.1384	99.688	42.6856	21.9485	11.4671	32.2761	37.3428	56.1921	78.7809	43.2593	148.875	19.5685	46.6535	101.986	50.7692
5.27_586.3150m/z	586.315	5.26535	neg	LysoPC(20:5(5Z,8Z,11Z,14Z,17Z))	HMDB0010397	53.3	68.8	-0.000535879	282.075	215.012	249.737	119.098	307.383	327.767	384.826	231.21	238.702	220.34	372.328	283.307	373.074	359.749	256.746	301.649	310.921	333.685	245.226	329.36	475.133	308.561	320.391	344.006	173.948	189.101	278.007	132.058	270.533	205.856	136.611	310.476	315.973	235.334	239.746	287.424	545.104	430.933	217.839	442.605	254.272
9.30_622.4093m/z	622.409	9.30082	neg	LysoPC(22:1(13Z))	HMDB0010399	48.7	58.4	0.646478	26.9607	20.9217	22.6207	34.2247	28.7103	19.4664	20.3465	13.769	32.4002	24.9138	34.3631	25.2232	10.9237	34.9665	34.8565	44.9529	21.246	19.9113	24.373	42.4188	29.1734	45.4272	46.4924	66.7006	20.4806	33.1951	46.2695	22.9276	34.8733	34.6241	19.8862	58.308	34.2222	18.034	27.5512	19.5664	19.9166	36.0919	19.7761	22.8724	22.4925
6.40_572.3706m/z	572.371	6.40417	pos	LysoPC(22:4(7Z,10Z,13Z,16Z))	HMDB0010401	41.4	26	-0.728434	398.831	332.286	391.641	233.373	327.834	322.788	344.897	357.513	429.202	415.375	494.752	392.135	529.739	362.664	313.789	583.21	793.622	405.469	515.967	524.611	332.791	348.607	412.63	302.109	476.515	406.931	308.552	507.444	443.957	561.739	543.615	327.826	465.454	368.147	372.608	403.007	631.994	380.796	514.116	332.928	433.222
5.56_612.3308m/z	612.331	5.55667	neg	LysoPC(22:6(4Z,7Z,10Z,13Z,16Z,19Z))	HMDB0010404	55.3	79.2	0.161508	688.033	644.24	773.603	536.709	795.318	776.59	690.45	658.443	624.147	714.725	531.255	680.916	696.939	862.147	660.092	965.199	873.818	980.046	1008.18	874.589	1085.58	759.439	867.288	877.318	939.279	850.166	1123.01	797.901	893.891	707.099	659.216	698.361	889.704	674.942	721.064	828.021	1157.43	1020.54	976.227	1191.21	947.549
8.02_554.3823m/z	554.382	8.02088	neg	LysoPC(O-18:0)	HMDB0011149	50.3	67.3	-0.925563	17.1789	13.3788	4.39346	12.7698	10.6943	24.1116	23.2154	12.0721	30.4031	20.9951	37.7983	17.2348	13.4058	8.61025	12.4003	12.9358	26.6191	34.5708	14.9431	11.2308	19.9565	13.6585	33.498	7.80942	8.14909	16.2081	20.746	9.61273	18.3969	10.6442	27.3292	13.4402	18.1202	29.9559	13.9421	10.4285	32.2878	12.6687	6.91614	7.6973	10.7251
6.83_552.3675m/z	552.368	6.83077	neg	LysoPC(P-18:0)	HMDB0013122	52.9	80.7	0.847609	48.8903	66.7861	72.3743	74.7176	49.6821	73.0058	47.9325	19.5928	20.9288	47.2211	38.7399	50.178	56.0989	36.3061	34.3788	69.7387	34.6548	40.5387	54.4665	29.6165	60.1495	36.5592	65.293	41.85	33.3191	85.9571	74.5404	27.5703	49.4612	53.3965	43.6578	31.1644	35.9066	60.7757	52.1982	41.4938	16.0015	42.3651	53.2808	69.7598	25.1966
6.21_453.2854n	452.278	6.20865	neg	LysoPE(0:0/16:0)	HMDB0011473	45.7	31.3	-0.380741	3128.41	2754.55	2454.52	2767.14	2757.42	3301.6	3590.83	3345.89	3651.42	2994.18	3459.32	3133.02	3878.81	3086.05	3094.03	2852.3	3521.07	3336.15	2687.22	2871.74	3299.17	2233.93	3449.31	2605.89	2831.5	2998.98	3706.82	2955.1	3076.95	2993.59	3465.78	3433.98	2927.13	3323.97	2781.71	3413.11	2325.99	3045.25	2698.9	2480.15	2700.38
6.82_462.2987m/z	462.299	6.82078	neg	LysoPE(0:0/18:0)	HMDB0011129	47	45.4	-0.592429	311.118	273.401	292.698	208.764	357.079	193.612	540.377	324.98	267.108	268.336	268.126	311.598	507.611	302.264	266.318	230.151	534.055	436.241	308.368	253.182	537.289	246.991	257.48	257.093	326.433	311.713	353.528	351.971	349.151	256.995	379.289	369.863	266.366	343.939	293.634	328.919	339.51	356.383	322.505	336.67	344.794
5.24_500.2767m/z	500.277	5.24185	pos	LysoPE(0:0/18:2(9Z,12Z))	HMDB0011477	44.4	32.4	4.13039	747.455	745.996	1132.45	538.129	1101.48	1059.74	700.894	361.393	544.42	682.802	1208.78	740.007	651.738	332.593	470.39	799.963	992.429	1533.34	1197.63	793.422	1182.16	927.093	1136.66	605.416	643.484	987.546	557.661	1145.23	1002.51	1749.26	878.261	1797.36	747.638	785.529	465.469	577.249	775.012	612.54	994.559	829.595	908.715
5.23_474.2629m/z	474.263	5.23335	neg	LysoPE(0:0/18:3(6Z,9Z,12Z))	HMDB0011478	41.3	19.8	0.620543	58.3882	41.5892	76.2589	39.4165	56.6541	67.8275	49.0894	49.4591	60.8908	74.1681	118.023	59.4224	78.1034	24.2635	36.7981	42.835	56.549	45.4858	22.2147	40.2173	37.0485	54.534	37.6586	31.6475	22.2383	23.1192	27.6559	12.3535	34.9192	38.7856	27.1609	49.3762	25.9509	27.3717	27.7903	40.8399	52.2564	40.4396	44.1118	34.6965	28.5183
6.89_554.3461m/z	554.346	6.89143	neg	LysoPE(0:0/20:0)	HMDB0011481	53.6	70.3	-0.414234	771.083	605.565	848.909	817.019	689.694	671.248	1128.89	598.166	783.096	776.934	784.259	770.633	667.481	780.229	809.749	1143.71	1252.37	971.424	816.425	831.218	925.215	825.782	1173.3	902.512	1265.59	921.192	1011.9	929.132	995.774	985.533	1022.8	980.639	674.607	830.702	721.042	819.627	577.113	874.402	849.395	890.8	823.916
5.92_528.3078m/z	528.308	5.91667	pos	LysoPE(0:0/20:2(11Z,14Z))	HMDB0011483	44.4	33.3	3.38806	761.304	884.884	958.242	448.141	1415.29	923.147	521.376	438.223	639.344	650.4	973.612	744.755	574.03	398.901	681.13	957.569	1082.95	1108.32	1565.99	921.185	1006.36	973.643	1026.81	747.15	935.776	1822.27	709.156	1260.97	1142.67	2235.82	1116.49	2058.56	704.636	756.015	371.448	519.283	604.269	547.422	754.408	889.42	983.743
6.12_502.2937m/z	502.294	6.11898	neg	LysoPE(0:0/20:3(5Z,8Z,11Z))	HMDB0011485	47.4	44.9	-0.381299	424.403	434.253	612.121	391.507	604.427	529.961	328.377	272.555	295.189	448.765	579.086	412.355	356.11	276.202	349.95	508.195	455.27	401.571	257.977	375.448	330.968	435.511	479.581	524.691	401.736	341.64	485.158	301.34	414.886	341.687	393.849	342.102	256.154	257.01	240.228	319.864	583.447	481.532	485.615	387.796	319.074
5.24_498.2625m/z	498.263	5.24418	neg	LysoPE(0:0/20:5(5Z,8Z,11Z,14Z,17Z))	HMDB0011489	45.7	33.4	-0.211848	210.573	202.617	321.672	144.85	279.375	315.078	186.945	131.098	155.254	183.441	338.004	208.994	210.034	120.094	130.288	220.786	236.731	235.556	114.662	205.421	177.039	181.223	249.273	286.265	128.648	122.965	144.63	125.881	184.13	178.219	152.936	154.484	109.506	118.445	90.7174	127.288	299.948	257.027	221.116	251.889	181.457
6.56_530.3234m/z	530.323	6.5632	pos	LysoPE(0:0/22:4(7Z,10Z,13Z,16Z))	HMDB0011493	44.4	45.8	-1.42569	148.682	252.153	106.041	113.345	141.105	185.453	115.5	101.707	192.979	85.196	179.069	143.551	85.7584	133.209	104.342	177.102	237.154	197.804	271.696	168.937	244.527	124.692	137.21	221.134	141.327	158.851	51.5167	233.426	187.216	289.847	278.732	332.925	115.563	185.948	60.8781	77.6126	166.827	77.3404	89.8667	131.94	146.916
5.53_524.2784m/z	524.278	5.52583	neg	LysoPE(0:0/22:6(4Z,7Z,10Z,13Z,16Z,19Z))	HMDB0011496	52	63	0.188441	649.581	730.378	1127.76	558.302	928.935	942.338	436.119	424.343	502.057	705.388	742.816	633.695	418.032	412.595	468.526	805.099	738.173	728.372	505.543	652.722	544.948	669.161	749.429	843.201	585.466	490.158	661.262	506.509	651.239	483.231	701.932	405.73	381.594	359.545	305.645	422.822	733.932	960.184	808.012	624.047	562.569
5.55_552.3097m/z	552.31	5.5465	neg	LysoPE(0:0/24:6(6Z,9Z,12Z,15Z,18Z,21Z))	HMDB0011499	39.8	4.37	0.217738	5604.12	5515.44	6579.02	4776.8	6111.46	6214.89	5663.5	5177.83	5385.08	5490.5	4912.02	5578.56	5784.47	6144.4	5243.11	6437.46	6159.13	5972.55	6895.37	6044.62	6688.15	5470.29	6004.85	6217.12	6715.08	5656.57	6838.44	5558.77	6120.69	5485.14	5758.33	5058.56	6132.64	5197.46	5388.76	5991.88	7402.09	6277.75	6344.03	6800.25	6315.09
5.98_452.2780m/z	452.278	5.97898	neg	LysoPE(16:0/0:0)	HMDB0011503	49.9	53.5	-0.475818	427.894	392.079	360.562	287.401	365.378	422.102	560.268	444.588	530.997	406.085	475.487	430.181	504.584	463.151	444.58	424.455	494.03	468.687	360.323	381.48	522.48	312.878	559.511	306.866	380.802	399.144	566.185	374.038	434.565	400.883	443.726	483.188	366.048	448.503	411.741	448.493	319.283	501.075	358.476	342.903	363.916
5.42_452.2769m/z	452.277	5.41915	pos	LysoPE(16:1(9Z)/0:0)	62290	41.9	21.9	-0.676779	182.145	119.215	181.78	123.366	215.861	324.877	228.213	78.6693	162.376	146.106	194.636	179.983	176.445	169.797	194.918	218.157	209.982	446.085	221.929	221.298	238.779	220.983	168.756	177.986	240.165	335.608	239.136	203.771	248.228	479.232	131.311	374.719	151.146	163.452	253.449	182.006	176.717	118.232	176.621	197.829	364.985
5.73_477.2853n	476.278	5.72717	neg	LysoPE(18:2(9Z,12Z)/0:0)	HMDB0011507	49	50	-0.441974	2831.91	2567.37	3718.49	2495.58	2907.44	2810.8	2407.62	2390.17	2834.68	3159.81	4229.56	2888.59	2982.94	2002.14	2803.35	2218.32	2789.54	2396.6	1603.5	2024.39	1804.73	2614.14	1924.11	2125.3	2056.65	1352.92	1553.22	1638.7	2103.27	2668.1	2715.67	2293.31	1737.16	2153.84	1964.2	2423.71	2584.85	2001.98	2329.69	2153.25	1935.48
6.48_554.3450m/z	554.345	6.4778	neg	LysoPE(20:0/0:0)	HMDB0011511	53	78	-2.71064	10.4338	1.88e-08	4.97616	4.73302	2.01366	9.49094	44.7546	3.41164	6.63221	22.4647	0.952059	10.1678	9.82441	18.9901	11.2344	57.6006	8.48235	28.1673	11.5822	12.6791	38.0285	3.79456	4.14366	14.2145	6.24835	39.6193	2.44614	2.20977	15.378	1.88e-08	11.9055	10.3966	17.5685	26.6461	1.88e-08	5.92639	2.14003	15.6975	21.9585	24.7503	4.83832
6.12_504.3076m/z	504.308	6.12005	pos	LysoPE(20:3(11Z,14Z,17Z)/0:0)	HMDB0011514	41.2	17.4	-1.64326	1034.1	876.663	1453.6	1042.11	1319.77	1637.14	838.527	797.176	688.605	940.009	1401.35	1011.43	909.012	573.328	922.604	1734.52	1657.5	1905.07	1573.98	1004.31	1135.33	1295.91	1177.26	762.247	1037.84	1607.41	1475.61	1715.85	1381.24	1712.8	989.173	2249.08	1263.88	958.048	1208.45	1357.24	927.078	1017.11	900.816	1179.34	1312.62
5.72_500.2781m/z	500.278	5.71733	neg	LysoPE(20:4(5Z,8Z,11Z,14Z)/0:0)	HMDB0011517	42.2	13.8	-0.41669	3258.95	3817.51	3931.88	2918.42	4122.88	4206.84	2684.65	2234.73	2840.67	3919.69	3880.3	3246.58	2510.68	2422.79	2764.22	3915.81	3748.08	3600.86	2845.64	3074.36	2392.43	3431.08	3828.18	4566.23	3082.16	2340.17	2741.3	3023.31	3303.13	2941.73	4042.85	2020.01	2498.88	2503.98	1865.86	2314.64	3707.09	3959.06	4488.72	3226.06	2963.33
5.66_525.2853n	526.292	5.65987	pos	LysoPE(22:6(4Z,7Z,10Z,13Z,16Z,19Z)/0:0)	HMDB0011526	46.8	35.9	-0.455746	14165.4	15227.6	19924.4	13125.2	22982.9	17965.7	10484.9	9128.05	10712.4	14794	16236.4	14057	10731.9	11051.4	12552	18594.6	21263.5	18360.6	19208.9	16403.2	17076.5	14333.2	18367.2	21150.8	15489.6	18355.1	18087.1	20503.3	18086	18691.5	16165.7	26753.2	15043.4	16185.1	14985	14600.3	16198.2	12048.2	12915.6	20940.5	18506.2
5.69_552.3096m/z	552.31	5.68767	neg	LysoPE(24:6(6Z,9Z,12Z,15Z,18Z,21Z)/0:0)	HMDB0011529	41.7	9.26	0.0817495	23324	23852.9	23595.1	20290.5	22951.1	24801	24957.2	22667.5	23442.6	23487.9	20897.2	23476.9	25402.9	26695.3	21656.2	23211.3	23079.5	22477.4	27992.3	20889.8	24881.8	23041.4	22185.4	23069.8	24285.2	18987.4	22034.2	24292.5	23191.3	23236.6	24349.6	20711	24742.8	23220.5	22754	24471.1	27550	21832.4	24217.1	24652.5	23778
5.45_448.3419m/z	448.342	5.44685	pos	LysoSM(d18:1)	HMDB0006482	40.4	13	-1.27345	185.829	349.373	255.25	111.71	81.9289	53.1709	400.464	142.734	176.198	33.0605	149.493	156.139	73.167	100.544	46.7446	79.7554	274.612	81.9064	77.5541	85.1728	62.4508	266.731	307.483	398.963	294.123	19.8355	401.078	211.77	173.853	46.3608	190.444	44.825	237.7	152.499	27.9836	317.434	528.781	15.7409	82.7757	367.878	91.3802
0.76_731.0959m/z	731.096	0.763583	neg	Malvidin	HMDB0003201	34.8	0	2.66605	67.5357	73.4649	50.8761	77.4246	41.6432	86.7695	45.2323	80.8271	50.5947	76.4526	63.5806	66.6813	58.3227	119.506	75.4423	29.5604	39.5244	14.4055	51.827	32.5221	24.3252	56.4513	59.9697	71.4505	67.3477	21.3994	33.5924	42.3469	38.9278	22.6904	46.6102	45.5858	51.913	48.6851	26.7344	66.3334	15.5016	44.5687	71.4933	9.85227	31.2796
4.53_501.3217m/z	501.322	4.53422	neg	Medicagenic acid	HMDB0034551	40	5.46	-0.919182	291.302	180.931	284.913	343.167	137.898	236.771	97.6319	583.803	452.615	247.002	360.261	295.768	560.558	145.249	356.954	126.195	567.277	499.64	93.4337	959.716	135.83	255.145	131.739	108.749	723.522	461.841	309.957	317.027	343.483	140.162	250.851	236.433	489.925	132.148	186.059	217.862	269.37	130.285	90.5331	196.376	532.52
3.64_677.3542m/z	677.354	3.63593	neg	Medicagenic acid 3-O-b-D-glucuronide	HMDB0034693	37.2	0.471	-0.0770553	3.46744	1.30848	4.24136	4.54567	2.19093	6.29849	1.88e-08	9.42323	6.62966	1.19559	6.27249	3.49289	5.25576	1.88e-08	1.0308	3.70032	14.2669	12.991	0.539429	22.2298	1.38019	2.72847	1.88e-08	0.667212	10.9404	6.9498	4.06009	1.88e-08	5.49507	1.88e-08	1.22936	2.36513	8.42506	4.14281	2.22261	2.24372	4.67415	1.45746	1.88e-08	1.88e-08	6.25811
0.53_839.3420m/z	839.342	0.531167	pos	Melleolide	HMDB0035689	35.3	0	2.12744	15.5303	21.3383	9.60729	22.2693	10.834	21.4339	12.3767	14.8248	22.4754	22.3652	13.6872	15.8994	8.8022	7.41794	16.9443	9.40429	10.3351	17.9723	7.36702	4.87102	6.6735	8.1853	8.87133	11.5546	14.3786	7.78744	9.16321	6.38869	9.83609	5.559	9.07761	12.6296	7.9935	10.0914	33.8274	11.3664	9.11454	27.3284	17.0553	7.34824	5.20729
4.40_491.3368m/z	491.337	4.4034	neg	Mepivacaine	HMDB0015096	37.7	0	-4.7504	0.294321	1.88e-08	1.88e-08	1.88e-08	0.422408	1.78628	0.745942	1.88e-08	1.88e-08	1.88e-08	1.88e-08	0.250245	0.504734	1.88e-08	1.88e-08	0.387189	2.14889	2.00418	1.88e-08	4.88157	0.827563	1.88e-08	1.88e-08	1.88e-08	0.519887	7.92717	10.9571	1.88e-08	1.9769	1.88e-08	1.88e-08	0.762354	1.88e-08	1.88e-08	0.520917	4.07289	1.88e-08	2.78441	1.88e-08	0.619814	1.88e-08
3.56_561.2828m/z	561.283	3.5556	pos	Metabolite M6	HMDB0061034	33.6	0	-1.83674	6.24671	1.62966	21.2773	3.59969	3.40377	1.88e-08	7.95385	3.3103	9.43911	3.98638	22.9014	6.61763	7.36913	3.25746	0.382149	1.88e-08	1.47278	8.32245	5.75678	1.43727	4.66044	4.58349	4.88494	4.42126	1.88e-08	12.8284	6.7572	4.66864	4.42121	6.21338	21.9661	1.23637	3.8094	1.88e-08	1.20409	1.07141	9.66623	10.5003	17.7214	19.4668	3.27347
2.46_395.2178m/z	395.218	2.46183	pos	Metanephrine	HMDB0004063	38	0	0.240311	5.54178	3.97765	8.60122	4.98574	5.8954	3.54455	6.29422	5.7077	3.97862	4.16025	5.16097	5.59348	5.46957	6.61606	5.25661	6.06491	9.3387	2.97233	9.41965	5.08147	5.95601	12.3822	4.78725	0.462863	8.6713	10.0492	10.7246	11.2559	7.13895	8.63104	6.34364	8.91976	5.57867	5.76795	9.11393	8.12325	5.71559	5.81271	5.68487	10.9672	6.54117
3.12_239.1392m/z	239.139	3.11787	pos	Metaxalone	HMDB0014798	40.1	8.83	0.721229	6.22155	1.52406	3.43005	3.27469	1.3549	3.79473	8.77512	4.79206	8.59703	6.69833	9.73506	6.55578	7.52641	12.3364	12.0348	2.93624	1.96181	3.11812	4.93741	7.42138	6.29507	7.44973	4.37868	4.17305	2.99946	7.99729	3.41405	8.76493	5.75198	14.7883	8.51985	11.4974	11.1556	3.78004	2.20495	6.18852	4.21323	3.30508	6.02661	5.36216	5.03495
0.60_159.1256n	160.133	0.60165	pos	METHACHOLINE	43545	40.5	11.1	-2.17668	574.881	941.761	558.554	445.316	456.757	381.736	620.85	642.635	309.384	533.445	628.919	581.39	722.871	520.142	465.118	771.667	757.289	667.581	521.414	1017.07	490.148	610.048	737.432	1101.13	982.012	851.168	826.04	445.155	703.36	323.789	543.771	1092.06	634.562	573.696	521.825	712.955	255.914	697.575	650.491	578.831	885.978
3.39_242.0579m/z	242.058	3.3861	pos	Methsuximide	HMDB0015611	37	2.55	0.575248	32.1112	29.8604	37.0615	19.7093	35.2932	21.3498	35.7664	32.5028	34.6473	34.2679	29.7443	32.3355	32.1906	31.4131	28.5066	34.7301	95.8094	51.005	63.8252	69.1401	53.8253	39.6378	37.2742	55.8968	64.557	45.3683	39.8747	57.5352	60.2054	45.3204	33.9906	29.4393	65.9827	19.3776	70.3684	69.5424	74.3567	57.411	43.7378	40.903	35.303
2.88_155.1062m/z	155.106	2.87933	pos	Methyl 2-octynoate	HMDB0031302	38.8	0	-3.14077	7.79781	7.27899	12.8239	8.66312	8.50731	4.83898	6.5525	7.52517	3.7976	6.72793	8.42127	7.89635	9.27174	8.30223	8.2675	10.9124	37.2556	21.283	11.7249	9.34176	11.9822	12.7006	11.91	12.9534	30.9672	12.9615	7.34573	11.0264	15.6791	13.9399	11.1161	9.86486	14.189	12.3225	13.7441	10.4677	9.25257	7.00746	9.20205	7.48648	14.5036
3.86_420.2234m/z	420.223	3.85723	pos	Methyl 7-epi-12-hydroxyjasmonate glucoside	HMDB0031763	57.9	98.5	1.51782	4.98455	10.0823	4.28827	8.55506	7.63784	7.93726	14.5516	4.25388	1.51365	2.78182	1.28974	5.01302	1.8899	2.38996	2.41451	8.08747	4.8638	6.57386	1.86584	0.669043	0.822407	1.47367	5.27136	14.9	1.70175	2.14684	5.73783	0.951529	3.73456	0.952938	1.09697	1.73687	2.66026	2.72881	1.52482	1.74112	3.41016	3.34974	2.82194	3.11391	5.58501
4.20_414.2850m/z	414.285	4.1967	pos	methyl 8-[3,5-epidioxy-2-(3-hydroperoxy-1-pentenyl)-cyclopentyl]-octanoate	LMFA01040054	38.4	0	-0.0548665	16.7041	16.7284	23.6729	18.9754	14.2163	12.1146	8.56825	13.2806	13.3107	19.7611	21.8095	17.2485	10.0915	19.8976	35.5858	22.2843	18.3719	20.0512	19.1667	14.5076	20.851	16.5239	16.8565	8.60851	14.8043	20.3883	19.0029	12.4347	17.3847	22.4517	15.8426	24.0267	16.108	38.3018	31.7395	12.432	38.1856	26.2316	16.9723	30.5738	41.6188
10.91_294.2556n	295.263	10.9113	pos	Methyl linoleate	89890	52.3	68.7	-0.981389	1861.06	1853.83	2227.5	875.829	1362.61	1663.01	2031.56	2075.35	1624.47	2249.89	1806.4	1871.29	2015.86	2220.97	1720.01	1575.72	3101.9	1513.01	1835.8	2154.1	1702.61	1541.91	1624.08	1238.67	2484.97	1902.85	1481.99	3369.81	1920.3	1859.16	1636.36	2458.91	2738.79	514.559	1925.12	2394.91	2914.38	2250.61	2177.65	1763.69	1793.74
3.83_200.1294m/z	200.129	3.82658	neg	Methylisopelletierine	HMDB0030326	37.7	0	1.19499	1.53666	1.63853	2.93166	3.45725	3.18547	3.10303	2.10647	0.928331	1.88e-08	1.38859	1.10534	1.61365	0.516734	1.14253	1.16415	1.4194	2.3384	1.67732	1.67045	1.84131	2.02873	1.5721	4.64096	1.61684	1.00561	1.14437	0.554686	5.76938	1.99528	0.564172	2.27851	0.633466	0.658596	1.20173	0.594542	1.10907	0.537228	2.12097	1.43697	1.59932	1.48372
0.88_101.0229m/z	101.023	0.875767	pos	Methylmalonic acid	HMDB0000202	42.1	17.5	-3.55673	60.4657	45.1691	80.4205	82.7876	62.4301	54.908	42.7661	84.5023	46.0625	77.8688	25.3244	60.0998	37.4642	76.4483	67.2661	28.9734	13.9285	7.74476	23.6568	9.11014	40.9197	18.4913	6.8394	4.42864	56.2911	97.0266	53.2877	78.7762	39.8277	92.6718	126.226	45.5008	91.0865	49.0446	10.1205	30.0635	41.0686	61.5439	30.7079	47.6476	88.4573
2.26_234.1484m/z	234.148	2.26113	pos	Methylphenidate	HMDB0014566	43.7	23.6	-2.12122	4.90727	2.69629	3.65109	3.78713	2.03877	2.85376	2.21436	3.82613	4.65958	3.75987	11.8366	5.10849	7.47452	3.72323	8.8649	1.0804	1.50251	0.383221	1.19721	5.28512	3.88422	3.95522	3.10985	1.88e-08	2.3103	4.5	4.76049	6.02614	3.25664	5.07639	4.84818	8.9591	4.35121	3.08375	0.512094	1.15219	1.10567	2.7469	1.64757	1.56743	0.984383
9.07_331.2840m/z	331.284	9.06608	pos	MG(0:0/16:0/0:0)	HMDB0011533	39	9.13	-0.860129	755.043	731.593	840.458	779.947	911.172	832.906	713.273	479.092	612.077	1068.17	863.343	744.025	568.152	612.256	671.347	988.842	969.077	1370.09	911.846	616.12	1093.23	789.659	732.202	760.951	920.196	1116.66	529.407	1207.16	964.876	1828.08	1088.24	2130	890.975	816.276	728.173	1218.86	863.176	737.346	1012.52	1025.83	1102.28
9.07_356.2923n	357.3	9.06608	pos	MG(0:0/18:1(9Z)/0:0)	62321	46.9	46	-1.04765	663.338	519.716	768.211	590.538	637.364	939.617	572.079	194.485	388.227	1019.33	958.021	625.579	218.819	368.34	742.256	1675.54	1378.58	2967.35	1076.49	761.694	962.375	580.437	793.852	266.378	1166.16	1160.55	867.741	2096.95	1302.78	2928.7	1633.83	2783.86	1604.56	1452.26	920.572	1158.18	893.343	650.74	898.501	1312.09	1404.87
7.97_354.2766n	355.284	7.9691	pos	MG(0:0/18:2(9Z,12Z)/0:0)	HMDB0011538	38.9	6.05	-1.12017	885.379	732.377	1410.88	1142.35	723.974	1012.47	746.963	390.545	632.488	1643.49	986.657	844.33	430.862	480.05	708.673	1632.3	1225.02	1853.54	1147.81	576.907	751.524	481.751	1022.06	458.697	1007.91	1256.69	846.043	2324.01	1153.79	1977.74	1778.2	3133.18	1760.03	1577.31	598.048	1365.13	992.311	664.8	1025.54	1588.68	1520.33
4.58_368.2796m/z	368.28	4.57853	pos	MG(0:0/18:4(6Z,9Z,12Z,15Z)/0:0)	HMDB0011541	38.9	1.69	0.0514585	200.162	366.036	237.604	235.262	220.464	186.793	323.801	209.755	168.608	127.688	91.5336	189.229	152.49	92.3827	88.371	136.94	222.164	149.697	120.376	114.184	178.078	165.647	205.516	257.794	166.711	82.5577	191.621	114.165	148.162	83.3507	169.351	47.5298	168.756	176.935	92.2811	384.312	305.614	282.184	257.922	246.422	180.717
1.51_179.0464m/z	179.046	1.51037	neg	Mimosine	HMDB0015188	38.7	1.16	0.818302	5.91958	6.48271	12.1752	5.71102	3.63693	3.63675	2.30812	14.0677	5.40422	5.87178	2.54265	5.90424	0.380711	9.46579	9.6845	2.20904	2.58229	2.41824	3.70598	0.902016	2.98748	9.26627	6.56862	5.51752	4.72098	1.99854	2.75751	3.14478	3.73468	5.23764	3.47262	2.27703	4.06392	3.59574	4.21546	4.81624	0.142176	3.86873	3.49517	0.493176	1.91176
0.53_836.9586m/z	836.959	0.531167	pos	Monoiodothyronine	HMDB0000793	38.7	0	2.35765	5.53424	6.66594	8.01072	6.27349	1.70127	5.86533	5.05892	4.88477	8.86635	4.42161	4.56955	5.73758	4.55637	3.99096	10.9916	5.69668	4.55174	2.43902	4.04082	5.26543	5.39864	7.62117	3.9563	2.4309	5.06821	6.74924	1.52749	8.5645	5.1529	3.00403	6.97786	6.40534	5.02063	5.93138	5.81507	4.11786	2.9413	3.36154	8.7415	7.16878	12.2749
6.60_205.0851m/z	205.085	6.6037	pos	Monoisobutyl phthalic acid	HMDB0002056	36.9	0	-3.79673	738.893	592.989	1016.79	851.336	1124.18	618.887	368.315	502.086	802.647	913.434	671.01	745.563	901.215	601.837	566.343	482.081	645.487	574.756	431.987	1012.1	570.181	503.955	664.028	791.28	678.858	365.779	850.736	232.109	645.756	711.112	459.653	738.674	543.719	619.98	767.171	575.079	788.226	640.693	541.667	641.557	644.546
4.52_302.2689m/z	302.269	4.52277	pos	Muricatacin	HMDB0038685	39.1	3.06	-0.0740608	13.3857	13.6559	13.6501	7.78489	15.382	11.1665	7.59125	14.2116	11.4025	12.1936	16.3298	13.4861	18.5411	14.9626	15.6843	20.5724	17.1944	26.2556	28.6882	15.6054	16.6953	18.9803	16.7586	19.4687	27.7099	17.1586	22.4044	16.5552	20.4888	19.3743	14.8526	16.9143	29.8964	34.1256	29.6087	15.3163	16.4701	16.8976	17.0599	19.9588	18.09
3.19_438.2164m/z	438.216	3.18838	pos	Murrastifoline F	HMDB0040787	33.9	0	-2.81412	3.61977	3.5039	2.69801	1.3262	3.08261	3.66461	16.3737	2.39193	1.79432	3.93044	2.51284	3.62233	1.18219	3.12816	4.64947	3.58668	4.91688	1.6172	3.01633	3.40979	3.40225	3.47631	5.40864	11.7894	3.47468	3.85838	2.3414	4.34806	3.95593	2.40423	2.02404	2.47256	2.72347	1.84652	2.73004	3.26439	2.71711	3.51389	2.67731	3.90701	3.33471
8.40_228.2088n	229.216	8.40197	pos	Myristic acid	HMDB0000806	46.8	42.7	-0.520982	234.808	197.597	329.63	212.153	445.366	256.164	272.268	240.069	295.075	152.458	197.208	231.833	90.0712	182.501	277.897	100.488	134.953	223.858	556.813	99.7062	672.14	428.045	229.385	133.619	344.153	147.571	153.368	260.926	270.505	441.42	380.297	247.956	112.482	321.102	216.75	347.461	203.794	382.911	547.252	433.81	572.9
1.17_294.1548m/z	294.155	1.17027	pos	N-(1-Deoxy-1-fructosyl)leucine	HMDB0037840	44.3	25.7	0.266582	84.6735	60.1964	101.133	48.0298	59.9501	99.5288	83.505	90.994	63.7288	107.629	77.6081	86.5433	84.7936	121.166	104.626	81.3745	157.001	26.8451	109.961	134.921	83.4995	172.403	144.883	137.968	165.568	263.626	123.265	153.985	133.133	122.128	110.767	126.088	138.644	16.747	84.3324	83.5847	142.7	124.574	121.447	87.4616	115.003
0.89_312.1111m/z	312.111	0.8899	pos	N-(1-Deoxy-1-fructosyl)methionine	HMDB0037841	39.4	6.75	-0.0512842	24.3178	20.7317	38.8931	13.2894	21.3748	25.9559	23.4059	26.8015	16.2653	25.2739	20.113	25.1072	19.4135	33.6293	35.678	15.7179	31.7222	4.00294	37.4282	52.2149	23.6062	38.336	47.5008	27.9945	45.548	56.3645	43.7729	46.49	34.9399	22.4394	28.6954	38.286	31.7439	3.72162	32.5593	22.3565	51.5581	32.8788	37.6018	24.3768	52.8115
0.77_280.1402m/z	280.14	0.767417	pos	N-(1-Deoxy-1-fructosyl)valine	HMDB0037844	47.7	50.2	4.02445	11.4985	10.3485	16.5116	6.64992	10.214	12.8065	9.92605	13.3568	2.15424	14.041	11.2147	11.7958	12.1302	15.2228	13.2748	8.25425	19.8597	3.11899	11.1701	17.7873	8.34889	13.3998	16.1124	18.6032	25.218	30.6108	16.1447	10.7002	15.427	13.2231	7.96277	15.204	16.1223	2.18755	18.183	12.3945	24.4724	21.495	24.7716	13.56	19.9346
15.90_312.1930m/z	312.193	15.9028	pos	N-(2-Hydroxyisobutyl)-2,4,8,10,12-tetradecapentaenamide	HMDB0031183	38.6	4.95	-1.54057	31.4383	34.4865	28.634	31.3724	29.7182	30.0333	32.048	27.9115	32.539	31.858	25.9556	31.8011	34.6102	32.2737	32.7506	25.5828	30.6729	27.4089	29.9888	23.4226	24.1937	24.2095	30.1569	33.4453	29.1496	25.3729	25.978	25.0859	27.7303	22.6168	23.7964	25.9733	28.0428	30.5834	43.3287	27.0554	27.9681	30.3958	24.5025	28.4935	27.5267
2.89_227.1754m/z	227.175	2.89338	pos	N-(6-aminohexanoyl)-6-aminohexanoic acid	LMFA00000009	44.5	30.9	-0.0931224	119.466	109.391	116.824	108.948	116.041	117.318	114.613	123.253	119.67	114.722	120.123	121.355	120.964	126.544	143.207	104.668	108.569	100.074	109.762	108.161	105.384	103.485	98.286	118.389	105.498	105.078	123.555	98.8197	110.111	97.7464	110.853	111.625	114.878	117.152	161.46	118.687	119.306	121.764	114.535	111.132	111.132
4.47_225.1960m/z	225.196	4.4676	pos	N,N'-Dicyclohexylurea	34503	38.6	2.77	-0.784818	28.5142	23.8228	32.8471	28.387	21.5309	27.5924	27.4444	21.9032	32.5026	28.1697	29.1665	28.7336	29.6016	35.8245	34.3906	23.1288	18.847	30.1882	19.8524	25.6934	19.2352	16.3023	15.4599	27.5394	23.4495	29.2654	31.5732	24.0963	24.1697	21.0381	30.5825	20.6816	20.0985	27.4036	29.5031	29.085	21.9776	20.1104	31.6981	30.5698	25.0543
5.43_330.3365m/z	330.337	5.43292	pos	N,N-dimethyl-Safingol	53956	42.8	19.1	-0.34796	576.72	239.341	556.309	410.166	318.814	253.526	638.332	621.677	1406.37	430.375	1017.25	594.875	1114.71	474.61	442.275	773.427	2987.25	522.569	2081.53	1383.14	961.747	1175.41	1382.92	1645.62	1258.87	552.606	308.964	484.004	1216.44	512.419	3716.01	284.252	325.397	2018.91	4217.94	5339.21	3219.86	795.806	3351.58	571.169	2221.19
3.97_510.2521m/z	510.252	3.97325	neg	N-[(3a,5b,7b)-7-hydroxy-24-oxo-3-(sulfooxy)cholan-24-yl]-Glycine	HMDB0002409	37.2	3.89	-1.89124	19.2935	40.0883	17.7354	28.3271	16.9973	16.0984	12.4535	39.2048	17.3738	12.7975	13.5278	17.23	4.98419	7.44398	5.98633	18.2834	14.8384	16.0342	12.3871	29.3401	14.9204	18.1035	7.07017	4.61471	23.7825	12.0424	10.6155	18.5309	14.3608	6.86205	18.3803	11.2466	8.46294	59.9743	24.2641	32.4703	5.57548	6.70043	3.89981	4.46085	5.09395
2.77_420.2300m/z	420.23	2.76885	pos	N1,N10-Dicoumaroylspermidine	HMDB0033469	33.9	0	4.2342	6.66986	2.50614	5.19733	8.6477	5.64416	6.38925	1.88e-08	7.95339	7.52725	5.90766	7.36198	6.87783	8.29325	20.1628	5.90375	7.89436	18.3734	2.88838	9.65058	11.7712	17.7845	3.98161	9.97041	1.88e-08	12.0965	16.9779	11.4512	12.5454	10.0478	8.17495	7.39819	15.0876	5.75096	6.25219	13.8986	12.2222	8.67152	7.66932	2.5507	11.7697	8.34858
0.83_233.1138m/z	233.114	0.8335	pos	N2-Succinyl-L-ornithine	HMDB0001199	38.7	0	2.39764	3.51423	4.56979	1.17874	0.903615	8.65708	2.55934	1.88e-08	5.77947	0.623785	10.9218	1.88e-08	2.84972	0.33315	1.88e-08	3.70489	0.268793	0.466517	1.88e-08	1.88e-08	1.25647	1.5664	1.88e-08	1.88e-08	1.88e-08	1.82503	2.37563	1.95917	1.3694	0.775657	1.88e-08	0.465203	1.88e-08	0.295586	1.9624	1.06671	1.16012	1.88e-08	0.972778	1.88e-08	1.88e-08	2.1451
1.72_266.0786m/z	266.079	1.7227	neg	N4-Acetylcytidine	HMDB0005923	37.6	0	1.23898	4.86178	7.07094	6.20827	5.47751	3.50462	4.48356	4.78759	3.85052	5.79462	4.63169	4.91028	4.97128	5.73979	3.15825	3.32987	4.45275	4.09955	3.86403	3.71748	3.93641	3.5932	5.55164	4.44995	3.43071	1.48085	2.98093	2.20318	1.42282	3.47643	6.05965	3.3515	2.92509	4.46433	4.84454	4.34672	3.97631	2.56875	2.40028	4.71352	4.90786	3.22446
3.13_246.1005n	247.108	3.13198	pos	N-Acetyl-DL-tryptophan	34535	51.9	62.6	0.269132	122.04	149.461	140.672	159.693	98.037	129.788	95.4191	134.57	117.498	107.784	101.879	122.1	100.678	138.838	126.928	88.0812	81.8104	64.3473	97.9925	76.2987	112.058	127.931	66.3107	66.3024	102.461	178.249	102.656	134.692	109.242	202.07	181.279	88.0662	112.944	110.043	48.2157	73.9453	61.1336	111.813	107.135	94.1491	106.436
0.76_200.0565m/z	200.056	0.763583	neg	N-acetyl-L-2-aminoadipate(2-)	HMDB0062715	38	0	0.0254287	1.21093	0.222915	2.15777	0.425035	1.56573	0.365701	2.60851	1.44083	0.920107	0.77944	1.88e-08	1.23401	1.1434	2.06948	2.34828	1.30031	5.58184	0.72609	1.56653	0.986938	3.30505	7.01466	1.56718	2.54087	1.27567	1.05739	1.67526	1.53883	2.14059	1.3353	5.7963	2.20339	1.79349	5.80207	0.985753	1.45049	0.336497	1.44888	1.03946	1.06145	0.902437
2.58_453.1439m/z	453.144	2.57942	pos	N-Acetyl-L-phenylalanine	HMDB0000512	39.2	3.39	3.91612	7.64376	6.62429	5.58034	16.053	3.96851	6.72199	9.38924	13.7404	8.92247	8.99179	6.25798	7.333	2.5811	5.12607	6.45134	10.2339	7.30778	4.77077	13.2015	15.6813	11.4957	5.51464	7.36064	8.07076	22.8982	8.0514	7.35352	22.3299	10.4725	3.34206	7.05221	6.98795	5.62085	8.02974	5.85837	8.70053	5.46186	7.26316	3.02485	4.04018	7.78039
3.69_310.2010m/z	310.201	3.6886	pos	Nadolol	1382	43.1	24.4	-0.772191	14.2653	10.6292	21.4872	14.1946	9.28318	5.4294	14.2514	16.5	18.7716	6.04623	7.15635	14.6425	26.5772	11.495	18.2961	4.83839	7.16448	3.1514	5.60683	3.74405	2.60663	2.67188	2.55957	19.1353	2.39037	1.27538	2.17314	1.6072	5.19317	1.24337	3.1841	0.442087	3.40067	7.36194	12.0097	6.45198	9.37173	13.8402	9.67259	5.81709	6.40692
2.89_233.0921m/z	233.092	2.89338	pos	Nalidixic Acid	HMDB0014917	38.4	0	0.174069	12.2131	7.87232	12.8583	11.6739	5.4376	30.4416	13.1167	11.8932	2.47912	8.59135	13.0551	12.6297	10.5254	19.0743	19.2942	35.962	12.3887	30.2925	16.998	23.1105	12.5149	20.9465	17.029	13.0464	24.959	23.5636	29.1833	28.8612	22.646	18.7449	25.4733	28.6126	24.2718	14.8796	10.2173	44.721	51.2911	37.4559	36.0587	39.8248	21.7273
9.80_409.3111m/z	409.311	9.8033	neg	Nandrolone decanoate	HMDB0015694	39.1	11.1	-0.334433	2.21292	0.625443	2.4542	1.88e-08	0.993524	0.501933	0.891461	0.713987	8.61455	1.31308	3.72736	2.2581	7.81902	0.672696	1.35228	32.7573	15.3548	14.3562	16.1056	33.2834	14.3167	28.6673	6.11913	2.34141	38.3164	28.2415	25.4416	20.6189	20.85	15.3518	32.1021	16.5769	47.0389	3.69702	51.9437	50.103	15.7462	23.4106	19.8763	27.7607	5.74077
4.78_421.3171m/z	421.317	4.77935	pos	Nb-Palmitoyltryptamine	HMDB0040815	37.5	0	-4.6791	64.4309	50.5758	116.81	67.3352	90.6494	72.838	54.9248	58.4316	26.7274	41.6001	54.4267	64.6463	69.8935	67.1423	47.9852	316.811	190.313	109.976	1260.33	94.0932	96.5137	79.7229	81.761	150.861	142.043	126.595	1518.66	90.9244	307.19	128.57	95.5146	106.484	137.711	1474.16	89.665	126.274	166.112	127.483	142.182	179.819	144.341
2.51_172.0968m/z	172.097	2.5092	pos	N-butanoyl-lhomoserine lactone	36732	43.2	19.3	-0.0188815	24.701	23.6418	20.5096	30.1777	31.2484	27.1433	17.5059	25.4152	25.2614	21.6837	23.2301	24.9557	17.5039	27.7936	31.1996	19.3696	17.5102	11.6632	18.9218	13.446	16.8232	20.7066	16.9904	21.9107	19.9431	30.5453	33.9798	18.5238	19.7226	17.3349	22.2653	31.8728	17.5235	21.5715	27.3287	16.1416	20.0437	26.2347	12.6208	15.8137	18.1118
3.17_425.2553m/z	425.255	3.17432	pos	N-Cyclopropyl-trans-2-cis-6-nonadienamide	HMDB0032210	36.7	0	-3.00736	2.24752	1.23136	3.86375	2.28417	0.495555	1.95971	1.01644	0.449461	2.50089	0.613432	2.68223	2.37457	3.19344	2.24663	0.478955	1.15786	2.26959	2.07923	2.467	2.71441	1.51481	2.07984	1.37024	0.489541	0.241567	2.4505	2.61881	0.352184	1.60628	0.906078	2.28368	2.85215	2.44572	1.67426	1.88e-08	0.549734	0.437664	1.38738	0.591777	1.64626	2.12622
1.61_298.1219m/z	298.122	1.60832	pos	N-Despyridinyl rosiglitazone	HMDB0060842	37.7	0	-0.353428	8.26448	15.5586	5.38325	7.46769	9.43099	8.87614	4.17176	5.97268	6.32836	4.33031	9.22144	7.96683	6.2356	14.7133	7.75028	13.4227	15.695	10.8531	6.6919	16.0183	11.9709	13.1379	7.47724	3.866	8.22634	14.3981	9.7455	11.7899	11.2681	12.0316	11.8543	12.9814	10.7244	2.80125	11.6104	5.51453	4.19289	6.131	6.73175	5.90347	5.64012
2.75_795.2892m/z	795.289	2.74698	neg	N-Feruloylglycyl-L-phenylalanine	HMDB0029356	36.8	0	1.10714	60.2032	44.2299	68.9077	32.7581	11.9659	44.6093	112.216	61.5543	166.329	54.6947	73.6384	62.1225	94.6395	35.8008	38.9864	24.6247	33.8387	16.4389	31.8888	15.5504	67.3964	28.6535	93.1589	61.2229	40.4547	54.789	38.0097	97.2138	45.8445	36.9191	14.9459	57.4573	181.074	113.716	51.4356	44.0236	2.52482	26.5462	106.999	59.7795	35.5612
3.46_186.1143m/z	186.114	3.46112	neg	N-Heptanoylglycine	HMDB0013010	56.4	96.8	3.68608	1.89014	2.25167	0.219238	3.84489	0.33922	2.84531	0.545078	8.62312	1.28362	1.44911	1.88e-08	1.99868	0.184993	3.90988	0.990414	0.911799	5.26034	6.35877	1.93884	2.00191	1.34539	4.16724	4.08778	2.83424	2.32659	0.775626	6.29814	2.65152	2.86458	0.223155	6.07329	0.889828	3.53319	2.69769	1.04762	3.55819	0.374392	4.85466	0.236901	0.369187	1.4441
0.75_123.0547m/z	123.055	0.753183	pos	Niacinamide	1497	49.1	54.6	-4.67377	76.9862	55.1399	62.5489	48.9327	62.1241	81.799	89.6751	66.4006	92.1443	82.7542	64.8723	78.9328	78.1096	85.8791	128.136	85.1072	84.1537	71.05	60.5426	80.2843	108.761	70.17	76.5577	50.3661	72.4573	100.407	93.2164	77.38	78.7004	70.6308	107.07	119.844	101.028	61.2732	74.8191	63.5273	56.008	54.974	53.9572	75.3928	80.6905
2.20_366.1549m/z	366.155	2.20438	pos	Niazimin A	HMDB0038630	39.1	5.21	0.55373	10.3842	3.26124	7.30368	6.56417	1.52342	9.30667	1.88e-08	17.1623	9.91767	8.77408	20.3784	10.9732	12.1638	22.5547	22.1467	3.13902	7.16618	1.43169	11.1289	42.5019	13.5212	22.4806	11.8321	1.88e-08	6.09039	21.716	5.31968	15.5439	12.7401	14.8876	16.7511	28.3315	16.9347	7.02065	5.72131	7.28648	5.78772	6.77233	4.16611	3.96199	9.61764
3.13_159.0913m/z	159.091	3.13198	pos	Nicotyrine	68165	41.8	15.7	-2.34029	4.0355	5.46252	4.93003	6.48612	3.402	4.68534	3.16578	4.34928	2.77482	3.34303	2.4038	4.01429	3.31087	4.59003	4.42168	3.12931	2.41658	1.63735	2.47488	1.68007	3.04215	3.8218	1.05282	0.688574	3.44405	6.09642	2.9736	4.89078	3.31231	8.42108	6.79541	3.26437	3.82252	2.47974	1.2042	2.58847	1.24926	3.57231	3.52169	3.56784	3.40704
2.55_347.1241m/z	347.124	2.5514	pos	Nifedipine	HMDB0015247	41.3	16.2	1.07215	7.15744	7.94864	4.04201	7.84413	12.3389	4.34556	28.004	2.00539	0.880745	1.751	4.91851	7.17965	3.09805	11.915	9.70984	9.58437	5.48736	16.3836	10.9214	8.79565	14.0114	10.1274	17.7636	112.188	4.78887	9.29166	4.83388	1.09238	15.7833	10.6009	7.35292	10.0831	2.75297	16.6594	8.52569	4.17435	12.5755	14.5913	12.1653	11.3437	43.8163
4.13_665.2452m/z	665.245	4.12583	pos	Nirurin	53091	41.7	24.4	1.8174	83.2799	213.718	72.6651	130.536	107.013	48.6755	112.495	48.7563	16.7908	40.5773	66.3789	80.2272	27.5652	89.7826	126.834	70.9327	77.0083	167.708	125.909	95.1702	324.731	219.191	155.15	90.5784	27.1889	21.5732	54.4932	2.32746	101.049	67.5639	37.5101	56.355	17.0594	188.81	76.5242	49.5893	131.393	107.093	112.818	170.397	86.2934
3.24_360.1320n	361.139	3.24487	pos	Nitrendipine	HMDB0015187	43.2	21.5	-0.382159	58.5131	77.6993	41.0243	71.1846	73.1131	35.0563	45.1741	64.5877	31.8102	42.5683	47.0908	56.548	47.9772	100.605	95.0278	59.3796	43.8946	41.2446	76.6071	84.765	90.1653	100.311	79.5964	125.66	65.8142	97.3736	40.3965	52.3591	69.6907	66.9956	75.4251	83.4773	59.4727	47.5974	65.5698	43.277	70.9855	104.417	57.6647	75.6428	154.688
4.97_452.9978m/z	452.998	4.9712	neg	Nitroglycerin	HMDB0014865	38.8	0	-0.0786305	52.2765	51.3669	54.2977	61.8829	50.3349	50.1668	58.8213	55.3136	41.0951	42.3216	57.1268	53.0719	57.1405	36.8685	53.1493	50.1381	58.8702	47.7991	54.6707	45.8935	56.048	45.7202	43.6477	58.242	54.7166	42.6711	44.3642	77.5418	52.7349	46.3161	63.1321	41.6353	43.1003	48.6744	48.9286	60.8028	48.1739	45.906	51.499	56.7614	51.4068
9.32_664.4543m/z	664.454	9.31765	pos	N-Jasmonoylisoleucine	HMDB0029391	39.1	0	1.7918	444.269	179.646	20.9222	94.5771	137.719	1.88e-08	4665.23	5.32339	62.0384	1.88e-08	449.639	462.257	44.0634	300.795	529.635	532.753	226.701	2057.07	312.62	120.619	298.38	207.141	1778.54	4899.93	48.6104	22.6217	78.075	1.88e-08	715.495	144.556	53.2034	277.054	58.1784	2859.11	1.88e-08	1.88e-08	220.089	256.388	200.025	287.188	5870.5
3.10_238.1075m/z	238.107	3.10368	pos	N-lactoyl-phenylalanine	263655	46.7	41.1	0.480428	13.5397	6.66672	10.4255	11.8937	8.1184	13.0834	12.8376	16.583	19.7572	14.336	12.3936	13.7025	10.491	23.5773	18.9429	10.0217	12.6512	6.05599	7.26188	5.90887	13.2586	11.9906	10.2973	3.03763	14.4411	19.9872	12.1113	17.713	12.7714	29.8803	22.4314	9.40478	16.9766	11.2992	4.17536	8.40036	8.48806	7.79663	12.4914	10.049	16.1543
3.05_341.0635m/z	341.063	3.0493	neg	N-Methoxyspirobrassinol methyl ether	HMDB0041059	44	31.1	-0.221149	10.456	11.1538	11.8492	18.3425	10.9545	5.862	8.24996	12.2597	9.03257	11.3925	12.6575	10.6393	9.44795	13.4884	8.30901	13.1764	13.1825	10.7108	14.1934	10.2436	7.75386	5.64224	11.7406	10.9846	10.2717	11.8023	14.4083	20.6546	11.9113	12.4978	9.31858	8.85235	8.14862	5.40884	16.0323	6.25866	5.61566	2.74101	10.1965	16.6145	9.62953
5.01_194.0826m/z	194.083	5.01487	neg	N-methyl-4,6,7-trihydroxy-1,2,3,4-tetrahydroisoquinoline	HMDB0060065	40.6	16.5	1.89103	1.32634	1.11904	1.4234	1.88e-08	0.89053	2.40745	2.77109	1.7481	2.48737	1.88e-08	3.2668	1.28059	1.76867	1.88e-08	1.88e-08	2.24719	1.37683	2.66554	1.20876	3.53578	3.16899	2.04645	1.88e-08	3.85947	3.73472	2.63662	3.49787	3.16423	2.54714	1.77763	3.20669	3.41895	3.82932	1.65863	3.88712	4.06966	3.68858	3.66951	3.34505	1.26311	4.46508
0.85_153.0655m/z	153.065	0.847583	pos	N-Methyl-4-pyridone-3-carboxamide	1502	53.5	71.4	-2.38427	24.275	20.8448	19.5849	28.6371	24.4088	27.0769	20.8874	19.4127	16.7467	18.3251	24.3353	24.6779	21.8779	25.6362	28.7743	30.5691	26.6114	55.1258	28.6549	22.2825	23.334	31.8266	34.8181	19.9355	24.3163	25.8206	37.6149	28.3843	34.3695	62.3176	34.1101	31.7781	29.519	27.6097	40.887	26.4367	37.4636	24.6532	29.633	28.7041	17.2496
1.16_172.0967m/z	172.097	1.15625	pos	N-Methylcalystegine B2	HMDB0036604	38.2	0	-0.626998	13.2374	11.7857	13.4619	14.4725	20.67	13.1858	5.42314	16.301	13.5169	11.6748	10.0425	13.2938	9.01993	15.6812	17.3056	14.055	5.47327	5.06781	8.28839	7.93138	9.49262	8.90736	3.39198	9.68469	8.24684	17.2371	13.8059	10.0247	9.4609	10.1869	12.276	12.5549	11.38	10.7084	16.1335	9.39386	8.15196	12.2318	6.13178	9.25334	12.7349
3.01_58.0296m/z	58.0296	3.00863	neg	N-Methylformamide	HMDB0001122	38.4	0	-4.60871	3.71712	4.30837	2.17174	3.88135	4.01044	5.64404	2.77173	5.12827	2.93843	4.19373	4.66096	3.88277	4.03469	4.65997	3.05245	2.50856	8.15711	3.26897	4.16938	2.1541	2.2755	4.86746	3.91298	2.96048	3.8381	2.83718	3.37093	1.44012	3.43372	4.92495	2.54818	1.6496	3.70933	2.5314	1.09193	5.12746	7.16991	1.60839	2.89254	1.65298	0.491206
4.35_366.2640m/z	366.264	4.35302	pos	N-Methyltryptamine	HMDB0004370	38.8	0	-3.5752	10.6885	20.8089	12.5807	10.3679	8.28539	12.3055	15.1324	11.684	8.88396	6.10638	5.17274	10.1626	8.45952	6.68025	3.71986	4.13579	6.35656	6.31564	5.23927	3.1496	6.27081	5.23374	8.17484	11.0974	5.41223	3.55856	8.46285	4.09295	5.57366	4.27631	9.36154	1.88e-08	9.4016	6.32294	1.55603	11.6878	12.6467	7.76146	12.681	10.5381	6.82034
2.98_491.3240m/z	491.324	2.97743	pos	N-oleoyl tryptophan	LMFA08020096	34.2	0	-0.778997	0.559922	1.41757	1.00268	0.334596	0.282835	1.37991	0.271924	0.578176	1.88e-08	0.726824	0.612605	0.571933	1.88e-08	0.409798	1.00214	0.426039	1.56705	0.357994	0.723645	0.82053	0.631699	1.23943	1.03753	1.88e-08	0.488157	1.11119	0.592921	0.27472	0.637773	0.2957	0.331945	1.29332	0.381643	1.88e-08	0.596457	0.744477	0.486892	1.88e-08	0.503972	0.959214	0.469729
5.09_445.3185n	468.308	5.08875	pos	N-Oleoyl tyrosine	HMDB0062337	37.7	1.2	-1.53145	530.987	408.834	431.956	445.869	499.31	520.877	720.934	608.692	545.442	551.017	572.183	537.373	431.102	547.638	469.366	603.373	550.275	762.483	710.814	585.112	488.01	652.208	468.908	559.393	482.064	407.879	635.279	523.098	554.798	635.18	453.941	614.057	393.651	466.057	586.694	612.07	765.196	382.41	588.227	643.036	644.744
11.85_219.1742m/z	219.174	11.8472	pos	Nookatone	HMDB0013687	39.3	0	-0.658641	3.34031	5.54863	1.88e-08	5.03068	4.22966	8.72292	1.88e-08	3.44165	2.43979	1.56287	4.64577	3.50291	3.7097	1.88e-08	5.09276	0.784723	0.578283	1.37232	1.19142	0.855443	0.900515	1.11927	1.88e-08	1.78925	1.87352	0.612729	0.196986	1.08567	0.934	0.634148	1.15927	1.90255	0.745749	1.88e-08	0.536944	4.83831	1.08014	4.78155	2.46648	1.88e-08	0.879779
1.18_172.0980m/z	172.098	1.17672	neg	Nor-psi-tropine	HMDB0031667	39.6	0	0.939239	7.11213	6.09823	8.70536	6.72428	7.50985	5.78643	7.93941	6.6058	4.71448	8.49976	5.30952	7.28027	9.96691	10.1887	5.60555	2.04432	9.1604	9.26907	8.44955	5.85057	7.78527	11.6201	10.4992	4.25701	5.10927	7.43001	6.62122	3.22013	6.62738	4.86093	8.07026	5.80378	8.41207	11.9308	6.81033	8.27139	6.95075	4.553	7.03998	6.5804	7.59765
7.33_555.3532m/z	555.353	7.33255	pos	Notoginsenoside R10	HMDB0039051	43.3	42.7	0.775297	178.445	143.439	162.464	269.451	167.046	202.983	189.435	160.434	141.866	121.334	140.406	167.731	138.515	168.761	147.949	148.693	102.937	60.8886	148.397	101.716	97.0912	128.875	145.206	153.94	104.222	67.9357	187.277	118.196	122.342	202.426	165.345	122.225	155.826	107.329	109.884	122.929	100.456	111.875	236.97	141.528	145.901
3.87_347.1603m/z	347.16	3.87138	pos	N-trans-Feruloyloctopamine	HMDB0032805	46	40	0.410216	18.6494	40.7969	14.7015	24.9411	29.3509	18.4064	15.4192	13.812	4.23663	12.0043	16.9836	18.3705	12.5841	18.9461	24.1071	15.5186	11.1156	19.2517	8.00899	23.247	16.8429	13.414	11.1179	33.1991	9.09517	10.0705	13.7835	4.64317	14.0749	13.2573	13.4171	12.3042	3.50361	8.38579	38.267	19.4931	23.5418	32.508	24.2725	38.3138	28.4433
7.48_311.1690m/z	311.169	7.48225	neg	N-Undecylbenzenesulfonic acid	HMDB0032549	43.1	26.1	1.30861	1367.8	1474.96	2224.75	1297.25	1697.25	883.837	1277.74	1302.67	1272.55	893.526	1305.34	1391.42	1859.03	1723.04	904.715	1246.18	1137.61	1248.64	1534.95	1618.97	999.157	901.292	1164.99	1373.48	1531.91	1724.27	1565.07	1703.15	1383.05	1600.99	1316.61	1032.78	1331.39	1511.39	1765.6	1330.39	1101.17	1380.17	1192.77	1846.82	1247.47
10.08_283.2865n	284.294	10.0801	pos	Octadecanamide	HMDB0034146	38.8	3.81	-3.57347	1673.73	1450.14	2215.61	2115.47	1774.5	1395.91	1335.04	1195.87	1670.16	1579.14	1097.1	1617.5	1482.76	1844.83	1896.01	2463.2	3700.33	2263.49	1649.5	917.021	2883.66	2834.1	1956.55	2159.62	2867.86	2338.17	1398.99	2463.53	2264.05	2214.73	2024.49	1746.99	3591.17	3498.2	2853.44	3378.54	1544.58	2202.41	2443.01	2249.2	3012.64
4.20_274.2741m/z	274.274	4.1967	pos	Octanal	HMDB0001140	39.8	0	0.115413	6.59539	4.5816	17.2324	3.58955	20.6563	3.88985	3.15468	4.09701	7.1184	4.58201	5.04876	6.83051	5.71509	3.89969	5.21826	14.711	20.4282	11.9204	10.8384	14.1352	12.025	20.1034	25.7865	13.2782	10.3417	12.4677	16.7843	10.1937	14.492	8.82472	12.7492	11.8916	8.09567	24.0429	23.3007	12.3096	15.6341	15.04	12.0466	17.7301	14.244
2.69_564.5863n	547.583	2.69115	pos	octatriacontanoic acid	LMFA01010038	33.5	0	3.1356	1318.21	1287.48	1048.21	1282.35	938.56	1159.24	1638.57	1391.52	1663.96	1228.15	1892.85	1337.02	1460.7	785.598	1665.05	2295.25	1194.29	2437.5	1346.78	2269.75	1608.74	1870.26	2566.22	2811.95	1111.42	1576.69	2616.08	2441.33	1905.39	1557.41	1700.6	1709.64	1345.98	1465.99	989.317	1774.08	1752.99	1900.65	1685.91	1490.18	1847.69
4.71_647.2711m/z	647.271	4.70873	pos	Olanzapine	HMDB0005012	40	4.49	0.28223	74.4153	138.241	55.908	85.1157	232.652	50.9515	134.021	35.7508	1.88e-08	29.9074	80.2571	71.3025	41.6851	48.8609	57.3995	47.613	52.1847	213.554	88.8231	56.1442	218.829	123.168	116.073	114.333	20.6222	15.5141	36.3835	5.60019	76.4985	38.6343	29.4346	20.6753	1.89473	54.8984	68.3002	31.7947	94.8714	96.6658	77.9208	158.923	99.2482
4.74_378.2407m/z	378.241	4.73685	pos	Oleoyl glycine	HMDB0013631	39.8	7.46	0.446863	223	214.883	240.622	199.293	252.999	219.889	331.777	197.888	202.072	214.353	253.632	219.458	200.571	163.213	211.567	318.018	169.68	211.261	287.333	293.361	288.993	248.596	214.246	348.399	191.119	226.884	326.854	178.379	240.788	207.387	227.912	250.341	241.379	235.627	163.45	205.192	240.772	222.173	212.045	327.277	266.133
2.92_839.3717m/z	839.372	2.91747	neg	Olitoriusin	HMDB0039542	34	10.6	1.18501	2.94919	3.13014	1.67931	2.00499	1.88367	1.67201	12.6835	2.35573	2.74278	2.0567	3.60171	2.99906	2.10055	0.929771	2.8807	1.43872	15.5965	10.5144	1.94244	2.49081	7.88919	1.11656	7.94151	3.67901	1.86487	5.40767	3.8529	3.04937	5.40872	3.18937	5.12536	2.24896	4.42679	2.12971	2.36267	1.64373	1.88e-08	5.56802	2.99898	3.36587	4.46282
0.75_290.1349m/z	290.135	0.753183	pos	Ophthalmic acid	HMDB0005765	45.7	31.8	0.667364	58.9587	54.9633	33.352	34.6966	74.0061	57.9357	36.4114	97.4347	53.0472	119.832	18.5356	55.8474	23.6179	50.129	109.801	48.6616	13.1619	4.19541	12.5497	33.1053	44.7574	8.26191	2.38196	19.1734	59.0583	80.5967	50.0964	49.2717	35.6022	36.7845	24.151	22.9241	22.7873	41.1071	42.1472	29.2033	15.5558	33.9028	3.92706	20.9017	46.3074
2.06_246.1238m/z	246.124	2.06007	pos	OR-1896	HMDB0060861	40.4	4.83	0.293003	31.9431	30.7348	53.0294	13.2196	22.4647	33.3983	29.4036	26.8833	22.7878	28.1362	41.3732	32.9569	34.853	24.6577	23.9953	6.03186	30.1785	22.338	29.094	21.9857	26.8166	30.9083	34.0285	36.131	22.9811	21.7059	22.4599	45.4188	27.2319	11.5684	13.9134	13.9117	43.5533	0.883851	49.6923	48.4316	65.424	50.1175	53.0804	60.5391	22.597
8.65_353.1424m/z	353.142	8.64652	neg	O-Ureidohomoserine	HMDB0012271	37.2	2.08	-0.543448	49.9038	50.8972	39.4644	47.9075	111.143	63.0917	46.4688	25.2557	21.8604	62.9134	14.3716	43.8883	14.0865	46.2786	33.2344	139.982	52.1229	76.5633	49.5463	188.288	165.719	95.0552	96.8487	131.574	42.3573	173.358	124.545	94.7008	103.726	40.9929	58.2237	44.8893	85.1111	64.5933	119.853	13.0459	119.4	127.402	152.863	148.786	153.68
6.54_279.1587m/z	279.159	6.5362	pos	Ovalicin	HMDB0038120	44.7	37.1	-1.29286	978.603	725.109	1113.21	1009.19	968.743	966.421	1077.07	952.099	990.573	1159.66	790.195	972.946	1060.53	849.971	895.42	894.491	707.04	648.027	846.715	901.007	717.253	724.181	719.822	898.992	1036.26	718.219	869.176	672.884	851.477	1117.53	824.892	609.498	903.197	734.442	896.439	713.93	920.248	845.763	765.367	970.541	720.211
0.76_612.1522n	611.145	0.763583	neg	Oxidized glutathione	HMDB0003337	48.8	46.1	0.377414	2765.54	2149.96	2051.17	2181.31	1698.44	3325.93	1799.98	3857.63	2494.84	4646.41	2013.45	2761.63	1996.46	5383.78	3233.41	1827.98	1375.45	1521.3	2247.02	1634.54	1237.86	2250.67	1565.45	1479.17	1752.11	857.285	1021.72	1720.04	1511.95	1115.98	2172.91	1914.05	2009.59	2623.43	1247.84	2266.08	534.391	1625.91	1457.05	473.055	1570.37
0.78_129.0176m/z	129.018	0.78165	pos	Oxoglutaric acid	HMDB0000208	32.4	0	-4.48053	7.62679	8.67507	6.15833	7.99704	11.0042	12.6472	6.6242	5.56858	3.60737	7.66911	3.39704	7.48073	2.70165	12.9727	8.0036	13.8594	17.6231	13.4699	11.4511	11.9969	15.6636	16.294	14.8229	22.3454	10.047	12.916	14.1347	15.3973	15.4432	21.3144	8.32428	16.8885	13.6168	11.7799	12.8203	12.338	16.3754	14.2751	14.4616	12.5919	14.31
0.99_151.0261m/z	151.026	0.9949	neg	Oxypurinol	866	57.7	93.8	0.00067498	13.1109	6.94836	16.1939	18.1497	25.8985	29.8184	7.52071	21.3561	1.1962	4.41638	0.401775	12.0803	0.898406	27.1313	6.5177	5.5626	5.97699	7.70715	9.90199	0.476684	2.02519	21.6156	74.701	52.7161	53.911	12.984	15.1072	34.4689	20.1802	3.88748	2.17109	2.90317	1.65459	5.4519	3.25691	2.33162	3.2889	3.25719	13.0117	5.98646	17.8637
4.14_459.1407m/z	459.141	4.14375	neg	Oxytetracycline	HMDB0014733	35.5	0	-0.483285	2.52915	8.27544	2.46822	4.48396	1.37058	1.66987	4.55957	0.724338	1.88e-08	0.937909	1.82939	2.31635	1.88e-08	1.53058	4.36627	2.90321	1.02606	1.39712	0.46225	4.21607	2.58307	1.88e-08	2.1207	1.39238	3.0305	5.55842	4.13378	2.54146	2.3768	3.19879	0.448678	1.55066	1.03677	1.88e-08	1.88e-08	1.88e-08	0.796134	2.67834	5.53277	2.66954	2.96944
3.48_787.4159m/z	787.416	3.48128	neg	PA(15:1(9Z)/0:0)	LMGP10050021	37.4	0	-1.16061	19.1008	7.55626	42.832	6.05157	33.0437	10.0916	14.3115	23.564	18.0257	6.6898	36.0791	19.6711	31.2412	16.1494	5.35133	18.5746	59.4734	50.5438	9.56307	4.14951	20.7721	41.3258	8.08709	7.59154	1.4801	6.16264	3.68184	6.10982	17.26	15.4803	27.2307	37.1139	16.3183	3.49582	20.3527	29.6891	8.48471	7.02877	18.1763	22.6583	13.0506
4.84_490.2933m/z	490.293	4.83597	pos	PA(21:4(6Z,9Z,12Z,15Z)/0:0)	LMGP10050003	37.6	2.93	1.04612	17.3863	12.0563	11.7556	39.3769	19.2335	16.6857	21.0087	10.8508	29.3667	28.7374	25.3587	17.8665	10.68	15.0569	1.88e-08	27.0446	16.0386	26.2285	26.8055	29.799	19.1343	14.4542	10.3631	26.2086	23.8864	14.6756	26.7281	28.1389	20.9501	17.5407	19.6611	26.9804	15.6577	22.9338	14.0047	30.839	23.8282	9.50902	19.429	26.041	25.1307
4.84_258.2793m/z	258.279	4.83597	pos	Palmitaldehyde	HMDB0001551	38.9	0	0.783272	2.0109	1.88e-08	1.13274	6.44456	4.85111	1.88e-08	4.31331	1.88e-08	1.88e-08	1.88e-08	6.61015	1.91711	3.39391	1.88e-08	1.88e-08	11.8789	3.47331	10.887	20.7788	16.2503	7.39532	5.07142	16.351	13.8179	8.02512	10.1565	5.15244	4.09136	9.95041	6.96143	1.88e-08	2.86021	6.89809	14.158	5.81362	3.10318	7.99262	2.92889	10.9287	8.62054	6.55423
9.92_256.2395n	255.233	9.91695	neg	Palmitic acid	HMDB0000220	41.5	11.1	-2.705	5286.78	6312.25	7136.49	4753.31	9314.1	6205.24	4625.27	3446.16	3267.87	6776.83	4017.71	5023.71	3398.15	3692.42	3422.49	8001.19	5843.73	10047	4779.19	11016.3	12838.8	8141.05	10915.8	7508.99	4315.55	8146.66	6176.18	5114.39	7562.06	4889.92	6893.45	3342.49	4478.46	3797.35	6248.27	2935.79	10099.4	9285.46	11108.2	10819.5	11659.4
5.25_468.9953m/z	468.995	5.25452	neg	Pamidronate	HMDB0014427	39.1	1.83	0.830141	394.017	420.194	403.268	424.052	391.183	411.755	480.654	378.927	400.547	342.991	401.518	401.693	416.793	358.335	364.086	390.885	379.732	357.055	429.205	307.8	409.967	411.061	374.142	380.642	448.671	270.863	309.238	428.31	388.781	434.198	486.211	282.891	392.32	420.623	394.306	410.204	385.793	330.955	406.935	395.241	410.029
3.60_253.1550m/z	253.155	3.5981	pos	Pandamarilactam 3x	HMDB0033610	37.8	0	1.48697	5.66561	1.71128	3.74998	3.25392	1.20754	4.52007	4.54533	6.0672	8.27022	5.16703	9.09481	6.01178	8.52491	11.8715	8.43484	0.524701	1.26694	1.88e-08	3.03144	7.77308	4.28716	5.1187	2.23305	3.91273	2.78758	6.0263	3.71221	8.42315	5.08016	15.0854	8.49962	8.19559	6.55164	4.80621	0.556576	2.22211	2.64122	2.45019	2.63158	1.69813	5.6526
1.36_220.1179m/z	220.118	1.36072	pos	Pantothenic acid	HMDB0000210	46	32.1	-0.0826959	274.419	167.377	223.258	208.077	217.754	227.067	321.969	281.466	350.226	281.8	303.093	282.455	333.53	315.799	332.83	249.794	298.24	421.962	231.229	339.953	248.219	339.918	338.857	370.122	232.229	227.32	265.935	320.326	298.88	308.142	490.257	355.849	357.813	264.036	313.755	229.837	257.114	190.224	294.94	272.301	308.868
2.67_660.2931m/z	660.293	2.66832	neg	Paromomycin	HMDB0015490	37.9	4.82	-2.24475	50.4343	36.2435	19.5311	49.8255	13.8652	35.3391	98.5979	25.1361	96.1813	49.0086	31.8119	52.5009	61.4254	81.9208	73.7728	28.3094	29.5856	66.0433	33.4686	24.9759	48.9739	7.95394	135.269	68.7536	53.1779	46.9573	51.0059	74.2894	57.586	112.141	24.7432	44.6186	153.584	174.789	47.9549	62.3915	3.63512	76.4751	49.5781	50.8533	69.307
4.17_681.2760m/z	681.276	4.16835	pos	Paroxetine	HMDB0014853	40	4.66	2.01145	44.0748	135.817	47.8132	88.0411	30.8945	32.4699	1.88e-08	23.7891	12.3788	29.4339	45.4667	42.426	22.3771	44.203	59.461	49.3143	71.7623	4.93172	52.8436	70.8271	33.4641	33.423	3.75792	1.88e-08	24.3679	16.3932	45.1177	3.90501	32.0958	49.5897	23.9983	29.1588	20.2049	61.3645	69.0477	67.6736	62.4016	64.0738	89.4137	88.1531	14.2761
4.01_554.3101m/z	554.31	4.00558	neg	PC(14:0/2:0)	LMGP01010504	38.8	0	0.301463	39.0156	6.33795	3.80582	8.58788	1.96643	8.65934	515.223	6.45368	5.07466	1.6371	6.45616	41.4053	6.67723	0.790739	1.53082	4.95304	233.658	220.419	0.402496	12.4827	434.971	3.05175	92.0349	0.742452	3.56388	77.843	3.38297	13.9477	95.7471	8.88259	308.524	2.18851	2.8818	2.10774	4.9118	8.06137	1.88e-08	154.383	3.04855	2.86019	1.47558
14.24_743.5461n	744.553	14.2372	pos	PC(15:0/18:2(9Z,12Z))	HMDB0007940	40.9	10.9	-0.595061	5956.01	4685.46	6085.81	5687.75	5171.9	3670.43	8323.81	8133.25	6686.83	6352.57	6225.85	6024.39	6935.68	5256.69	6993.46	4497.19	4432.52	3224.58	4707.28	4757.26	3372.04	5090.25	3892.53	2649.1	4723.57	3927.9	4343.18	4154.64	4055	4474.17	6532.59	6438.4	7033.09	5451.36	4183.86	3990.6	5250.49	4140	4159.42	3906.59	3325.24
5.96_812.5470m/z	812.547	5.95882	neg	PC(15:0/20:4(5Z,8Z,11Z,14Z))	HMDB0007949	34.1	0	3.02017	2.97918	1.88e-08	1.88e-08	2.21741	9.57744	1.88e-08	2.69858	1.81405	1.41395	3.06143	1.88e-08	2.0097	6.38344	1.88e-08	1.88e-08	11.1125	3.07852	3.78541	1.88e-08	12.9645	4.2754	4.6373	1.88e-08	1.88e-08	1.88e-08	2.3888	1.88e-08	1.88e-08	2.81616	1.88e-08	1.88e-08	1.88e-08	1.41933	1.88e-08	2.97692	1.88e-08	10.8077	11.4874	12.1074	14.6118	9.78099
6.01_495.3311n	496.338	6.01203	pos	PC(16:0/0:0)[U] / PC(16:0/0:0)[rac]	182	42.7	20.7	-2.78327	124437	112623	122458	115526	112420	135651	142764	94284.3	132853	128705	128401	125172	119917	130806	135928	125664	119732	93918.5	138021	141888	114211	127595	132482	143014	119015	127540	131131	108381	121665	118701	110451	111353	119172	104806	124964	106222	123129	103821	103977	109482	132093
14.01_756.5527m/z	756.553	14.01	pos	PC(16:0/16:0)	HMDB0000564	37.1	0.349	1.73845	5656.39	5416.47	5311.06	4860.19	5333.78	4037.35	5938.35	6832.55	4801.82	4214.55	5609.76	5480.81	5628.12	6715.48	6747.25	2937.69	3066.05	2805.69	5203.5	4803.47	4498.31	4065.94	3773.23	3308.81	5657.81	7130.05	3901.89	4683.89	4279.94	4897.26	5135.15	4600.02	4072.45	4873.96	4066.84	3705.09	3665.69	3712.92	4245.8	2767.12	4787.57
6.59_532.3409m/z	532.341	6.58628	neg	PC(16:0/3:0)	LMGP01010666	39.3	1.2	-0.013571	560.565	535.436	422.483	364.06	605.277	650.302	591.94	468.3	674.585	566.048	578.567	560.413	592.793	567.083	609.917	669.437	608.421	776.753	586.723	762.361	627.722	595.293	644.781	751.907	526.509	628.923	702.3	489.292	638.91	564.396	635.467	634.826	641.137	479.027	564.65	558.318	810.888	632.903	562.708	528.225	534.864
4.47_536.3340m/z	536.334	4.4676	pos	PC(16:1(9Z)/2:0)	39434	43.5	26.8	-1.20273	70.5188	11.627	18.3172	8.37042	10.0752	5.78453	836.337	22.1666	11.73	11.4775	36.8878	74.5018	17.6419	34.4053	7.94398	25.0027	26.6278	104.076	91.0101	106.657	76.7249	105.924	224.886	530.863	12.0004	18.962	13.1567	31.355	94.4828	44.943	31.2516	56.5371	15.1017	123.997	5.50884	24.4952	29.8559	16.8295	15.1193	17.0082	90.5668
6.52_506.3251m/z	506.325	6.51728	neg	PC(17:1(10Z)/0:0)	LMGP01050002	47.1	37	-0.260141	42824.5	42033.5	38722.4	33866	44217.7	49261.7	45407.9	37217.4	41416.6	39259.7	43596.3	43046.6	44978.2	44266.3	46634.2	45339.2	42121.1	44435.6	47310	43931.7	48629.6	46812.7	45849.4	51379.2	43314.6	39632.7	43165.3	40989.3	44255.2	39060.6	43642.5	37951.2	47712.9	42256.9	35764.1	41847.5	55320	48084.4	44687.9	40874.8	40222.5
5.78_504.3094m/z	504.309	5.77717	neg	PC(17:2(9Z,12Z)/0:0)	LMGP01050127	47.7	39.9	-0.359323	38962	36765.1	38324.6	35258.6	36859.9	37953.9	41299.2	37547.6	40212.3	36589.8	39547.2	39506	42680	40142.4	42657	32217.5	33891.8	33002.5	36268.6	29106.5	35219.8	34832.9	32193.7	32733.7	35479.4	25727.5	30527.5	35242.5	33516.6	37376.5	37092.3	32220.1	37228.1	36282.4	37121.5	37879.7	39171.8	31532.5	34180.6	35529.6	34445.7
5.77_564.3308m/z	564.331	5.767	neg	PC(18:2(2E,4E)/0:0)	LMGP01050034	53.9	71.2	0.205489	11119.2	10475.5	11121.4	9583.08	10609.7	10925.7	11883.7	11421.6	11485.8	10244.3	11240.4	11289	12039.6	11476.8	12208.9	9773.23	10458.1	9788.12	10731.6	8503.81	10845.4	11046.1	9818.81	9740.35	10902.5	7541.29	9326.23	10396	10121.6	11284.4	10956.8	9780.17	11552	11845.8	11809.1	11967.7	12300.7	9581.2	10653.4	10781.9	10694.3
8.39_582.3778m/z	582.378	8.3922	neg	PC(19:0/0:0)	LMGP01050041	51.8	64.9	0.236094	249.484	205.8	226.534	183.827	225.136	205.957	355.416	197.409	307.767	247.023	278.501	249.938	231.891	269.351	361.294	349.924	398.681	230.187	336.178	164.442	227.18	253.128	305.92	232.245	233.571	182.552	266.662	212.349	260.631	303.556	222.793	280.922	181.693	209.978	209.504	262.06	122.697	137.245	212.281	241.485	218.666
7.55_534.3563m/z	534.356	7.55473	neg	PC(19:1(9Z)/0:0)	LMGP01050130	48.7	46.8	-0.349139	575.495	467.258	520.542	504.431	682.846	612.45	664.652	418.718	695.347	609.774	552.059	569.814	476.745	539.193	582.345	685.653	612.144	518.569	661.622	602.333	804.249	939.955	922.352	1136.38	513.096	646.512	674.754	563.943	695.654	613.752	541.982	665.008	659.798	522.682	535.249	576.112	708.355	530.347	566.888	424.745	539.141
5.16_542.3237m/z	542.324	5.1592	pos	PC(20:5(5Z,8Z,11Z,14Z,17Z)/0:0)	40316	44.1	25.8	-0.691467	1534.08	1231.55	1684.29	914.009	1552.5	1691.9	1866.52	1310.09	1221.16	1217.85	2033.5	1548.91	1857.56	1855.13	1514.44	1879.55	2451.48	2925.71	2179.97	2249.56	2991.91	2145.65	2394.66	1152.81	2245.55	2172.93	1939.17	2184.88	2298.53	3761.95	1648.46	2330.67	1802.93	1863.49	1090.99	1534.63	1861.04	1356.18	2490.39	1454.94	2174.28
7.90_636.3886m/z	636.389	7.89622	neg	PC(4:0/18:1(9Z))	LMGP01011221	47.6	44.7	0.657448	67.6471	35.2129	2.88713	21.2932	1.88e-08	1.88e-08	842.563	1.84475	1.88e-08	1.88e-08	19.3655	70.0999	10.3322	9.08337	41.2696	46.5474	628.254	395.25	9.92178	11.6817	454.306	1.88e-08	127.491	10.0647	1.88e-08	94.5143	7.4107	29.3748	177.708	24.46	1312.29	32.3714	1.88e-08	45.1887	1.49205	1.88e-08	1.53231	746.455	74.2784	15.6778	25.7005
2.81_396.1791m/z	396.179	2.80632	neg	PC(4:0/4:0)	LMGP01011222	38	0	-0.325431	3.48522	1.5051	3.03627	3.18712	3.86592	0.283972	24.8957	0.236721	0.862946	2.43656	2.35079	3.6295	1.36629	1.71409	3.47006	4.22976	21.4831	17.8479	3.20153	0.227329	27.6828	3.94612	12.3671	0.785082	1.88e-08	9.11914	2.03832	0.969401	8.34244	1.21637	24.5546	1.31875	0.761504	7.7635	1.94433	1.88151	3.62256	10.7286	2.67287	1.24449	1.39991
3.47_868.4661m/z	868.466	3.47068	pos	PC(5:0/5:0)	LMGP01011225	36.7	0	-4.0641	12.5527	3.30306	32.9085	4.14305	20.8963	9.17771	7.7509	7.31716	10.3095	6.81707	32.9383	12.9327	17.5623	6.9546	2.59538	110.218	52.8712	391.82	141.437	171.466	232.601	246.369	184.098	46.1686	55.939	108.043	200.867	131.946	159.495	163.336	134.663	77.7107	215.762	87.7496	6.71058	4.81267	12.7975	12.0925	20.6519	11.723	2.55274
4.73_376.2259m/z	376.226	4.73022	neg	PC(O-10:1(9E)/0:0)	LMGP01060027	38.1	0	0.262454	69.229	66.1361	88.7601	50.4584	74.1069	74.6546	99.4397	59.2709	78.2113	77.2142	64.9229	67.4663	59.7863	63.2612	47.1169	61.8779	71.7965	74.4976	66.758	58.8909	84.6617	69.6219	114.995	104.148	64.62	87.8319	87.5759	95.1404	79.7774	75.8677	78.8545	82.4406	105.941	90.5793	66.896	79.0109	53.5964	92.3591	105.811	68.9728	78.7633
5.94_452.3146m/z	452.315	5.93832	neg	PC(O-14:0/0:0)	LMGP01060007	40.3	14.6	-0.0412394	48.5492	70.8542	52.361	58.2061	50.1669	38.8139	64.3931	51.5511	39.4482	45.4413	41.7215	49.5555	24.6194	54.3899	51.2985	46.9246	55.7268	48.6408	41.7184	40.3367	85.1491	46.7851	69.2831	43.0362	59.2943	61.0839	45.9122	36.6728	51.3197	48.1815	43.7858	35.5927	31.9623	36.496	43.2079	48.7343	29.8922	34.2825	38.0882	47.5012	29.4561
11.46_434.3033m/z	434.303	11.4601	pos	PC(O-14:1(1E)/0:0)	LMGP01070001	40.8	22.6	0.732148	156.182	83.4827	211.258	158.569	56.4523	65.3284	29.103	248.961	311.282	161.516	260.261	154.223	146.545	191.398	68.0242	63.8485	23.2634	3.92114	36.8431	77.8851	27.4288	58.8209	1.88e-08	1.88e-08	111.195	80.3508	71.1506	160.923	53.9481	93.5908	184.311	132.576	242.039	8.31596	43.7874	143.659	208.227	57.8525	129.865	99.1898	61.2942
6.56_466.3297m/z	466.33	6.55678	neg	PC(O-15:0/0:0)	LMGP01060009	42.4	15.6	-1.2724	1796.6	1456.89	1964.47	1681.34	1876.42	1887.57	2277.54	1351.35	1862.42	1548.46	1806.89	1805.56	1959.14	1578.5	1724.08	1930.11	1880.88	1752.57	1897.38	1374.45	2199.71	1925.46	2127.77	1728.91	1455.21	1722.87	1747.2	1502.47	1790.47	1659.84	2100.06	1497.62	2071.57	1744.72	1542.44	1577.41	1026.32	1407.13	1677.88	1603.51	1484.51
6.56_526.3517m/z	526.352	6.55678	neg	PC(O-16:0/0:0)	LMGP01060010	51.3	62	0.575428	254.6	160.515	429.334	260.234	229.703	221.354	330.159	241.559	181.756	248.006	240.028	252.624	296.676	231.696	228.937	243.132	289.43	145.449	140.795	165.131	332.328	251.415	264.06	256.523	143.501	323.438	176.935	109.683	216.525	107.329	486.59	213.853	313.74	359.53	234.053	280.67	258.09	262.051	170.212	376.461	96.7457
8.08_537.3787n	538.386	8.08175	pos	PC(O-16:0/3:0)	LMGP01020068	38.5	2.34	-1.39816	4037.75	3045.17	3479.45	3823.5	3449.39	3416.25	6209.78	3300.95	5021.65	5483.41	3351.49	3910.81	3057.7	4037.72	4072.37	5326.79	5175.55	3908.74	4453.45	3215.82	3154.64	4120.65	4101.43	1868.77	2936.23	2327.89	2390.75	2005.2	3390.95	4289.32	4630.76	5963.48	7069.98	3715.69	4621.54	2998.03	3131.56	3719.74	2910	3255.59	2847.98
5.58_502.3275m/z	502.327	5.57883	pos	PC(O-16:1(11Z)/0:0)	LMGP01060028	39	1.19	1.39969	223.634	244.357	265.502	227.536	320.5	325.021	234.939	155.675	161.084	278.58	243.243	224.923	143.495	192.037	200.17	342.854	429.33	343.621	397.356	226.601	285.771	253.681	318.833	331.375	301.226	394.628	226.059	307.298	312.535	276.477	346.446	396.388	251.589	314.905	244.192	279.571	218.626	238.042	253.118	414.181	352.298
8.02_494.3612m/z	494.361	8.02088	neg	PC(O-17:0/0:0)	LMGP01060013	43.2	19.6	-0.750772	679.116	557.667	683.237	602.29	619.139	667.801	1107.44	505.395	725.197	534.552	754.004	680.305	662.78	630.594	661.778	651.835	850.524	698.486	686.407	526.018	905.743	568.265	866.147	549.78	559.78	685.393	708.675	503.257	676.842	489.135	915.747	696.136	691.709	631.122	554.824	580.619	610.669	552.339	559.216	535.316	505.049
8.08_582.3782m/z	582.378	8.08388	neg	PC(O-18:0/1:0)	LMGP01020084	47.2	60.1	0.986068	45.5878	18.8193	31.6216	21.6288	38.0634	67.0454	34.559	48.7373	65.0053	64.3129	65.6645	45.0998	40.1445	31.9008	83.6253	58.6823	49.0461	24.0152	42.0601	21.5937	43.9692	58.8216	74.0741	42.8879	67.3629	26.2179	41.7234	59.8377	43.3748	21.646	35.2026	28.33	33.1005	32.3095	30.4769	36.8656	9.65728	19.0605	50.2109	41.1565	24.7499
7.98_466.3284m/z	466.328	7.98318	pos	PC(P-15:0/0:0)	LMGP01070003	40.3	19.4	-1.67114	450.472	349.526	297.538	363.216	331.38	284.198	1047.06	452.229	425.78	470.293	498.869	447.234	667.067	395.818	359.389	375.185	526.253	286.465	396.169	533.716	356.939	508.377	421.594	856.098	527.101	401.937	334.348	1142.9	487.125	509.475	384.824	423.956	445.929	484.227	581.735	669.215	685.468	631.991	472.931	462.715	484.531
3.39_200.0470m/z	200.047	3.3861	pos	p-CHLOROPHENYLALANINE	44308	42.8	41.7	-1.22558	9.91061	10.2935	10.6981	6.51985	10.0213	6.33125	10.2197	11.3517	8.83279	11.2691	9.78543	10.0292	8.15386	10.1995	9.8464	11.7014	34.4937	17.2318	18.6698	22.8419	13.1949	11.3507	14.844	19.0611	23.507	15.5201	11.7017	19.792	20.4203	12.9858	12.317	9.22175	19.2315	6.6486	23.3065	19.3124	26.9661	20.8493	16.5133	13.6589	11.0841
2.79_107.0500m/z	107.05	2.78648	neg	p-Cresol	HMDB0001858	39.3	0	-1.95497	17.1437	11.311	1.5026	109.041	2.60699	0.0747908	27.677	9.13693	9.34858	46.0086	4.08914	16.7819	2.77532	10.0539	0.914338	70.5099	112.113	108.602	83.1227	0.954036	0.515201	3.4314	169.302	104.921	10.5499	165.473	203.527	61.5726	75.7917	36.7648	30.7541	4.75004	0.189709	8.16847	0.352429	17.6019	17.5279	9.4567	68.8777	24.3	80.9518
2.85_302.1247m/z	302.125	2.85147	pos	p-Cresol glucuronide	HMDB0011686	46.7	45.6	4.53933	3.3757	3.94425	0.736234	7.00926	1.48696	0.0460664	2.30444	1.98176	1.88e-08	18.3276	1.21461	2.83636	0.286265	1.01569	0.816477	18.9429	40.9733	23.2751	2.0119	1.88e-08	5.2251	3.98523	0.047478	72.5158	0.664174	0.896376	0.857553	35.3542	13.7568	1.88e-08	1.88e-08	1.65901	0.437649	12.4152	2.80017	9.34456	12.5546	23.2603	3.70534	9.75356	1.5504
5.20_506.3237m/z	506.324	5.20025	pos	PE(10:0/10:0)	LMGP02010101	41.1	23.5	-0.860207	17.8028	1.88e-08	12.0048	7.7941	25.6373	19.3723	18.7028	29.2129	40.038	32.42	20.9526	17.6913	23.0794	8.89621	1.88e-08	31.3213	14.9054	23.1402	37.6872	21.9246	13.7944	14.0895	13.0049	13.9387	29.6739	20.825	29.4127	13.3282	20.5385	31.0317	12.4771	10.5133	13.4805	40.4202	1.88e-08	24.899	33.6236	6.05025	26.3124	23.9333	19.1105
7.31_664.4207m/z	664.421	7.30625	neg	PE(12:0/15:1(9Z))	LMGP02010361	45.6	49.4	1.95466	61.6252	64.4289	33.9114	104.935	48.2364	39.3111	167.543	72.4089	50.5543	69.1009	15.3389	63.8582	91.3423	18.8613	74.1069	39.8091	201.604	56.232	86.8922	5.10561	163.419	15.0589	38.5726	7.71745	7.8657	66.0117	16.4071	31.1733	70.9633	48.7253	431.04	79.2273	94.4537	165.952	61.2396	67.3367	40.8146	192.104	34.4666	8.77982	18.9079
14.90_743.5490n	766.572	14.8963	pos	PE(14:0/22:2(13Z,16Z))	HMDB0008843	39.1	19.7	3.34079	1380.89	1135.81	1125.83	1375.66	1024.94	1077.11	1575.56	1395.75	1342.47	1731.56	1422	1405.38	1532.27	1867.55	960.289	1005.41	640.945	596.762	559.06	1394.8	1088.05	1242.86	863.407	1112.42	846.088	898.921	759.931	907.18	909.106	444.67	1231.1	825.332	1454.93	1251.58	1229.81	1186.06	1240.14	1499.45	800.29	827.618	1093.45
5.97_454.2924m/z	454.292	5.9714	pos	PE(16:0/0:0)	40776	50.2	59.9	-1.00947	1423.83	1107.05	1096.56	1257.59	1123.55	1537.41	1721.03	1426.57	1734.31	1377.84	1557.42	1427.78	1761.86	1643.38	1375.37	1225.91	1207.74	858.234	1631.94	1411.76	1250.55	1583.31	1639.09	1453.69	1398.05	1418.27	1230.47	1392.88	1325.1	1513.72	1577.84	1482.99	1425.64	1272.45	1555.39	1170.19	1120.07	1210.27	1084.46	1140.74	1436.31
5.23_467.3008n	468.308	5.22805	pos	PE(17:0/0:0)	77696	43.9	22.4	-0.743581	2813.53	2286.11	2412.53	2833.45	3013.06	3170.98	3773.06	2563.44	2241.41	3115.34	3297.43	2887.25	2452.73	3248.34	2731.08	3677.11	2913.33	4497.13	4005.31	3491.75	2757.18	3786.76	2716.43	3298.56	2617.62	2525.07	3462.57	3064.56	3246.19	4093.71	2644.5	3261.73	2158.23	2799.98	3175.21	3280.59	3895.89	2372.27	3421	3446.71	3473.43
7.57_481.3162n	482.323	7.57407	pos	PE(18:0/0:0)	40775	42.9	19.7	-1.28033	7957.04	6661.29	6657.33	6963.4	6511.85	7075.84	9223.2	8369.61	10139.7	8534.1	7873.99	7891.84	9973.16	7627.64	7911.41	7065.87	6750.42	3999.82	8876.05	8563.44	7173.92	8861.56	7340.15	6398.31	7621.29	6279.61	6074.07	7879.7	6986	8322.9	8678.13	7246.12	8352.05	8373.21	9689.4	5850.52	5710.91	6384.81	6570.96	7084.31	8368.24
14.56_766.5408m/z	766.541	14.5554	neg	PE(18:0/20:4(5Z,8Z,11Z,14Z))	HMDB0009003	37.4	1.27	2.08099	3920.66	3817.05	4262.92	3902.68	3619.54	3763.92	3947.3	3769.95	4263.65	4270.23	3559.64	3983.08	3997.86	4255.01	4155.84	3361.27	3244	3283.16	4355.9	2792.79	3450.42	3811.81	3045.04	3717.87	4270.99	2738.31	3174.3	4236.45	3642.08	4001.42	4214.02	2850.62	4519.58	3914.99	3866.89	4473.03	4315.29	3339.85	3794.21	3800.24	3653.37
6.49_479.3008n	478.294	6.48763	neg	PE(18:1(9Z)/0:0)	40778	55.4	86.2	-0.719648	1667.29	1423.61	1318.35	1573.51	1520.76	2005.29	2082.54	1584.11	1804.56	1690.9	2137.72	1683.96	1917.14	1386.51	1585.61	1863.1	1769.59	1724.24	1373.66	1729.21	1557.43	1579.02	1572.59	1823.73	1610.27	1440.22	1712.17	1872.33	1691.78	1830.05	1564.13	1864.02	1384.43	1586.08	1466.17	1748.51	1767.59	1775.68	2058.32	1378	1417.49
6.25_540.3306m/z	540.331	6.2483	neg	PE(19:0/0:0)	LMGP02050028	52.3	62.9	-0.149601	15138.7	14419.9	15641.9	14277	13935.9	16026.4	15594.1	14199.4	15470.5	15067.6	14756.5	15317.4	15525.8	15454.5	16418.6	15011.1	14284.1	14215.9	16611	12445.5	14644.1	15415.8	14574.3	14763.8	16275.1	11745.3	13704.4	15189.6	14778.4	15028.3	17358.4	12438.3	15364.4	15620.8	15465.5	16298.4	16388.3	13982.9	15201.9	14516.5	14819.8
14.36_820.5850m/z	820.585	14.3603	pos	PE(20:0/22:6(4Z,7Z,10Z,13Z,16Z,19Z))	HMDB0009243	38.3	2.03	-0.155664	285.712	297.031	200.399	303.938	330.636	322.801	354.132	262.761	256.6	293.662	289.157	285.362	274.841	233.877	258.622	334.143	444.121	554.72	266.619	199.779	248.551	255.31	341.234	230.768	117.651	119.819	198.013	143.384	263.974	337.288	320.352	263.557	427.391	265.188	233.215	249.952	245.147	256.579	330.37	231.796	220.01
7.63_568.3620m/z	568.362	7.62523	neg	PE(21:0/0:0)	LMGP02050026	53.8	69.4	-0.00551143	9168.53	8521.85	10173.9	8372.44	8227.98	8786.9	10488.6	8396.14	9499.79	8451.28	10123.3	9235.64	10026	9285.37	8799.71	9640.23	10857.6	9461.51	10401.3	7652.26	10486	9999.28	10102	10927.6	10959.8	8107.07	8441.33	8350.36	9751.27	10119.8	12072.8	7824.59	9531.86	9768	8860.61	10484.3	10108.1	9837.16	10223.3	9578.65	9320.46
2.81_412.2093m/z	412.209	2.80998	pos	PE(6:0/6:0)	LMGP02010104	37.9	0	-0.403355	3.37523	1.2928	2.41604	1.88e-08	3.41313	0.866654	34.5435	1.88e-08	1.88e-08	0.273849	0.311219	3.43471	1.88e-08	1.50959	1.65022	5.32897	9.2994	14.0893	5.67265	4.2144	4.5888	9.79351	20.4434	59.2887	6.29565	17.5627	4.2461	5.89096	11.948	5.52685	1.57001	5.52622	4.05485	7.98322	1.0618	1.84761	13.7242	1.88e-08	1.88e-08	3.12714	12.3875
6.52_438.2983m/z	438.298	6.51728	neg	PE(O-16:0/0:0)	LMGP02060002	49.1	57.3	-1.5785	210.449	123.074	201.471	167.619	379.701	145.237	472.278	180.465	166.582	182.941	180.893	213.264	204.55	136.703	209.465	212.332	367.378	298.191	189.801	149.022	382.705	155.126	169.933	109.612	161.465	167.597	131.14	281.733	224.007	256.143	301.372	232.506	263.699	161.474	369.051	232.663	104.293	138.229	188.485	194.179	170.063
7.99_466.3294m/z	466.329	7.98938	neg	PE(O-18:0/0:0)	LMGP02060003	45.9	36.6	-1.9585	645.973	492.447	462.39	502.992	879.104	439.942	1102.42	593.666	616.855	515.903	821.773	647.344	841.746	431.064	692.157	418.561	1230.74	788.017	560.777	538.966	991.781	411.636	701.122	550.769	645.344	487.604	689.821	553.624	666.521	477.683	882.666	1119.09	809.255	725.51	746.909	756.743	735.651	766.865	417.907	664.722	637.682
7.99_464.3142m/z	464.314	7.98938	neg	PE(O-18:1(9Z)/0:0)	LMGP02060004	45.7	50	-0.894936	962.056	916.296	609.958	919.96	1425.2	699.342	1432.04	1013.98	971.69	916.467	993.062	944.885	1115.44	664.392	698.452	600.064	1804.71	1149.37	747.848	887.336	1171.06	462.687	925.09	790.602	1065.31	982.473	1334.79	861.838	1020.23	1003.12	1469.65	1830.14	895.188	752.947	1114.97	1191.44	1172.16	1061.79	757.74	834.107	986.308
6.81_540.3673m/z	540.367	6.81028	neg	PE(O-20:0/0:0)	LMGP02060005	46.8	40.6	0.371644	73.6714	87.5392	68.8026	106.517	62.7429	88.4354	141.356	90.2921	43.8891	46.4298	50.9913	72.8165	40.688	72.7365	64.2666	107.403	73.1303	91.237	112.125	39.8852	136.048	138.946	140.563	61.06	29.7365	110.753	90.6687	79.7521	90.0289	57.551	209.862	54.1341	127.699	88.3791	72.2776	57.455	26.9787	85.4628	69.5124	69.5822	101.272
6.55_436.2830m/z	436.283	6.54697	neg	PE(P-16:0e/0:0)	HMDB0011152	48.3	49.4	-0.722395	745.458	669.485	683.233	606.192	810.611	658.632	1186.95	742.967	760.682	708.657	640.639	757.597	1122.56	740.823	487.073	595.345	1185.9	869.219	619.158	557.766	989.35	475.988	733.912	494.686	946.549	527.863	797.834	822.551	763.625	691.849	700.358	735.274	568.342	786.226	819.057	722.505	947.303	588.842	766.703	874.54	754.091
4.55_244.2634m/z	244.263	4.55047	pos	Pentadecanal	HMDB0031078	38.6	0	-0.336282	9.42158	5.41447	27.6986	3.92673	20.0587	7.07794	7.24058	3.87911	13.9239	10.5503	7.26473	9.37092	7.63683	4.03268	5.89089	91.1701	75.3613	138.953	106.605	13.7999	23.6564	14.9144	37.4649	40.1334	145.388	18.0577	34.79	37.9661	59.9629	42.463	33.987	20.4014	124.25	74.0624	104.616	9.32244	19.142	18.4706	17.6027	24.1828	39.3216
1.60_284.2069m/z	284.207	1.60325	pos	Pentadecylic acid(d3)	LMFA01010045	41.2	15.3	1.22334	13.4202	18.6641	19.2496	21.6566	5.34568	9.6098	12.5343	14.3266	16.9076	12.7102	22.9489	13.7209	16.217	5.8484	13.482	22.175	0.296377	1.21063	0.24285	1.88e-08	1.88e-08	1.88e-08	0.569416	0.401551	0.170203	0.744685	0.129995	5.05934	2.15193	1.27883	1.88e-08	1.88e-08	1.09141	0.239341	18.8187	14.6562	1.27942	12.582	8.47184	6.17085	4.03763
4.68_232.9847m/z	232.985	4.67738	neg	Perflutren	HMDB0014696	38.6	0	-3.69945	30.0642	30.1591	30.6652	31.5805	21.0762	37.8072	31.6423	25.2423	41.5518	27.8595	21.0542	31.0202	26.1721	35.6596	35.8011	23.7616	29.8581	15.3701	21.5185	17.9058	23.9938	28.221	26.8828	26.4173	27.2435	12.9848	18.9699	27.145	24.1629	31.0179	21.2144	17.7214	21.7001	16.7508	19.2197	26.0854	27.337	20.8542	38.374	25.9154	23.8704
4.98_488.3004m/z	488.3	4.97855	pos	PG(15:0/0:0)	LMGP04050034	56.2	95.4	4.48967	26.0272	12.8409	41.5516	30.0475	52.7271	8.71996	39.2848	27.1161	22.9549	16.8678	35.6593	25.7335	35.4076	14.23	12.0652	54.9866	61.9582	38.6191	50.836	57.9038	45.7172	56.5033	20.4896	36.5044	48.2917	33.428	46.2134	36.8377	45.5912	41.3184	34.7471	47.1142	36.8486	49.1206	50.2704	28.9242	49.3945	43.6189	26.3803	41.7183	55.4042
7.14_555.2734m/z	555.273	7.13893	neg	PG(22:6(4Z,7Z,10Z,13Z,16Z,19Z)/0:0)	LMGP04050016	38.7	14.3	0.920529	124.085	97.5862	138.624	169.466	151.554	218.167	186.566	89.3688	93.4609	100.608	78.6991	125.867	118.852	138.884	39.7477	144.633	132.85	114.512	160.476	104.835	109.555	186.803	156.373	136.953	139.276	175.364	141.531	107.872	136.133	138.618	105.39	88.6785	206.524	78.3269	113.957	106.322	223.211	88.672	132.189	167.996	124.09
4.85_334.2146n	335.222	4.85022	pos	PGB2	3466	41.8	14.6	0.690649	10.3091	2.72506	1.88e-08	4.7435	6.90442	7.04611	62.8107	1.88e-08	1.81204	3.94678	13.2666	9.82654	13.0875	8.83328	11.913	9.52946	1.88e-08	4.55736	2.61554	1.88e-08	0.827243	1.88e-08	3.70528	11.6323	12.5934	14.7725	6.19941	3.38708	6.38853	26.0084	1.88e-08	7.18152	5.91855	5.47008	1.88e-08	11.0573	15.4266	7.68259	14.1224	7.38797	16.2723
4.05_429.1762m/z	429.176	4.04792	neg	Phenethyl rutinoside	HMDB0032622	37.3	0.0334	-0.958023	4.21552	5.3889	5.61162	7.72576	4.17895	6.33979	3.38934	4.24717	3.37366	5.83527	4.45232	4.38979	1.11183	5.87604	2.81424	2.896	1.40731	2.35324	4.06476	6.89476	5.4407	2.84463	2.81773	2.77676	2.56348	4.49229	3.67221	4.39558	3.35459	2.16602	1.84972	1.89917	7.41136	1.95476	4.16662	2.95711	3.35525	3.6368	1.86959	2.47509	1.64446
1.77_172.9915m/z	172.991	1.77353	neg	Phenol sulphate	HMDB0060015	45.9	37.6	0.340424	39.8082	105.963	23.0665	19.4684	35.503	13.0688	72.7051	52.1474	25.1392	84.9399	34.9634	37.6517	14.7115	16.4436	12.6996	40.9703	83.2483	65.421	108.93	6.48906	67.795	53.5585	108.62	86.8037	83.9778	96.2154	98.2322	51.8311	70.9959	33.2486	19.7779	22.3812	24.3859	12.1548	10.5424	28.7908	67.9892	99.8597	13.7778	70.2231	87.5266
3.51_271.0979m/z	271.098	3.51212	neg	Phenylacetic acid	HMDB0000209	39.6	0	1.21325	4.91591	5.2697	4.5047	12.2328	5.07296	5.00929	4.13222	6.93221	3.6571	7.04833	1.45349	4.67429	0.614502	6.10356	3.16758	14.5675	2.62487	3.39396	8.15717	1.74006	5.34674	7.10772	3.98795	3.48508	1.66881	6.69462	4.21854	0.299143	4.25644	0.368255	0.921202	4.79878	6.87581	8.74929	7.4032	4.89988	5.30582	2.66848	5.29717	1.84092	3.8055
2.09_288.1081m/z	288.108	2.0947	pos	Phenylglucuronide	HMDB0059806	40.3	9.06	1.26038	3.16047	11.8225	2.59195	0.298115	1.69289	1.88e-08	1.65412	5.25737	2.51178	7.87737	2.30232	2.65945	1.88e-08	1.88e-08	0.213118	9.87331	0.95206	2.1086	5.08072	8.55421	0.824141	1.40172	1.66387	10.2256	3.50272	1.21785	13.0619	10.8703	5.45876	3.51588	1.88e-08	0.797072	1.28696	5.19944	2.32284	3.18014	2.05666	12.1741	4.07031	1.88e-08	14.8616
3.16_208.0968m/z	208.097	3.16017	pos	Phenylpropionylglycine	HMDB0000860	47.6	39.7	-0.302258	94.0744	70.5488	71.5256	76.4238	48.2067	112.456	84.8156	133.084	126.275	89.3193	126.955	95.5266	32.5013	159.235	150.046	56.286	36.2959	9.38761	70.3663	45.899	96.8408	115.745	43.0757	36.9874	106.114	120.974	97.0458	94.1659	76.8498	149.761	130.087	87.7232	117.259	86.4872	39.2492	82.5571	62.0185	114.341	53.7073	81.8537	83.0731
4.39_150.0323m/z	150.032	4.3929	neg	Phosphodimethylethanolamine	HMDB0060244	38.5	0	-1.78884	1.34468	1.24372	0.987791	1.24899	0.972673	1.6044	1.85088	1.29783	1.20024	1.88327	1.34597	1.35262	1.93862	0.983755	0.817829	1.51466	1.62753	1.46319	1.54973	1.33136	1.59875	1.30074	1.20442	1.70047	1.05118	1.10767	1.33652	1.21929	1.52116	2.89994	1.60749	1.53592	1.25088	1.5542	1.12988	2.14693	1.80703	1.50228	1.88177	1.69313	1.40214
14.92_184.9848m/z	184.985	14.9237	pos	Phosphohydroxypyruvic acid	HMDB0001024	38.7	0	1.49071	110.243	170.956	105.026	128.133	95.7889	90.6377	72.8529	95.708	78.23	166.869	104.204	112.444	78.8115	97.5134	141.446	31.8567	107.879	81.2959	91.7698	111.107	72.7335	127.144	79.2422	106.453	90.5117	71.4676	105.195	78.699	89.603	43.8893	67.5451	50.9463	96.0937	86.9164	83.1415	72.9683	42.5425	99.0665	67.8203	46.4291	74.571
4.74_264.9910m/z	264.991	4.74122	neg	Phosphoramide mustard	HMDB0060689	30.1	0	-3.42717	65.6839	58.6583	66.6209	69.5363	59.7151	71.589	68.7403	66.4413	74.9203	66.0381	57.6934	66.9381	55.6361	71.9143	67.9921	56.6077	57.6319	51.767	70.0868	46.4356	57.3143	62.1185	58.7569	56.8302	70.6128	39.5474	44.7132	66.4931	58.3314	70.3588	72.3941	42.5733	76.4581	68.5995	63.1655	65.2414	57.5318	56.8543	63.4385	51.5147	58.7326
3.83_647.3441m/z	647.344	3.82658	neg	Physapruin B	HMDB0040671	39	1.87	0.638795	23.2855	30.0735	14.6808	81.624	11.4634	32.5968	9.52145	70.9942	4.74995	14.6808	2.22115	20.9063	2.24533	1.88e-08	0.494795	31.8136	15.5892	53.443	11.6691	242.62	56.2626	30.123	8.4538	3.12133	5.40341	20.6995	15.8804	32.9404	37.4097	0.331761	1.88e-08	14.5593	22.9666	3.06248	64.9457	88.9893	10.3785	25.1345	4.01683	3.1473	2.5814
9.65_341.3061m/z	341.306	9.64663	neg	Phytol	HMDB0002019	41.5	23.8	-0.0727678	3.56403	10.5994	1.88e-08	5.26414	3.97209	1.88e-08	9.06046	1.88e-08	1.88e-08	1.88e-08	10.0892	3.56874	1.88e-08	3.1668	7.81502	9.17123	29.8113	18.3567	1.88e-08	3.8408	5.28027	1.88e-08	4.39922	0.436509	2.37653	4.28355	0.470392	16.9203	8.53183	14.8696	31.1997	16.1411	1.88e-08	1.88e-08	1.88e-08	1.88e-08	1.88e-08	22.3616	22.2578	20.2184	11.3486
14.90_861.5500m/z	861.55	14.9012	neg	PI(18:0/18:2(9Z,12Z))	HMDB0009809	40.3	7.63	0.187447	1049.13	795.702	1117.61	1067.96	841.18	865.373	897.29	689.43	788.819	908.646	712.648	1087.13	1093.61	1891.43	2343.29	2386.77	2188.88	1621.96	3270.06	1489.01	2107.02	1946.51	1540.66	1683.97	2175.91	1411.38	1160.34	1513.62	1821.89	998.211	1469.75	617.837	778.736	1053.83	982	724.198	978.888	788.598	681.149	1432.04	1567.82
14.90_885.5508m/z	885.551	14.9012	neg	PI(18:0/20:4(5Z,8Z,11Z,14Z))	HMDB0009815	39.6	6.35	1.06472	11131.6	8598.13	12673.2	14792.9	8233.47	11339.6	13800.6	8160.18	4334.87	4266.03	9026.38	11337.6	16109.1	13422.9	14830.5	16284.5	12691.2	7942.47	24241.2	14297.8	16797.4	15178.9	12632.8	6400.67	12202.5	12592.6	10576.6	12807	13106	6706.93	14060.2	6252.4	5129.08	12828.6	12515.3	7476.28	4820.85	14543.9	18809.3	17268.2	12523.1
14.90_909.5510m/z	909.551	14.9012	neg	PI(18:0/22:6(4Z,7Z,10Z,13Z,16Z,19Z))	HMDB0009821	37	7.49	1.21158	486.414	566.079	714.502	404.268	486.703	505.442	168.853	194.164	267.679	92.812	599.223	494.962	341.819	695.836	851.799	395.677	527.487	1169.99	1290.64	806.148	714.434	294.549	190.26	410.378	927.338	300.763	517.666	232.495	562.239	447.141	369.997	108.219	748.462	331.675	156.57	83.906	311.719	895.399	886.821	176.072	377.277
7.17_621.3047m/z	621.305	7.1711	neg	PI(20:3(8Z,11Z,14Z)/0:0)	LMGP06050021	42.7	23.6	0.189429	1859.31	1998.84	1989.9	1276.86	2907.72	1841.93	1740.19	1580.92	1402.32	1712.33	1696.2	1833.95	1991.18	1543.52	1884.69	1720.55	2098.21	2449.39	2126.62	2410.29	2850.02	1802.16	2792.09	2772.84	1890.65	2934.85	3257.86	2263.3	2397.46	1988.91	1373.02	2236.44	1926.27	2003.19	1851.81	2345.27	6306.9	2856.91	2113.39	2676.06	2918.87
6.36_643.2898m/z	643.29	6.35713	neg	PI(22:6(4Z,7Z,10Z,13Z,16Z,19Z)/0:0)	LMGP06050012	42.8	26.4	1.36384	1045.19	1190.11	1078.56	707.111	1677.93	1009.74	907.781	869.18	932.976	1172.88	976.534	1048.75	1203.68	970.426	973.309	1070.55	1462.72	1389.32	1081.45	1180.42	1348.21	1102.3	1338.21	1590.48	967.512	1370.84	1831.17	1257.28	1266.11	904.41	1034.23	1190.11	808.22	978.66	1115.4	1218.84	2202.22	1215.98	1407.17	1586.96	1450.85
3.56_266.1869m/z	266.187	3.5556	pos	Pindolol	HMDB0015095	40.1	7.4	2.5534	2.80343	2.10505	2.58493	2.93536	3.51056	3.5566	3.32515	3.82857	3.42447	3.12453	1.39065	2.83451	2.50481	1.95945	2.72794	3.21302	4.81298	3.62077	7.68035	4.79842	7.17099	3.27277	1.79761	0.806781	2.05731	0.474245	0.93771	2.10376	3.15124	2.98398	1.62353	1.38792	2.56188	2.60337	2.13111	3.18919	2.76161	2.58822	2.35282	2.70765	1.74331
2.94_949.4292m/z	949.429	2.9378	neg	PIP2(16:0/16:1(9Z))	HMDB0010033	38.7	4.02	4.28942	40.6037	19.309	4.1112	26.1544	4.26758	15.7099	85.2459	15.6755	100.401	18.5124	12.7229	42.5519	87.3741	87.6002	70.4126	15.2792	5.65451	7.52217	17.282	15.7056	42.2771	1.75192	88.8851	28.1067	57.892	42.0982	43.3917	83.12	38.5022	103.299	13.0296	40.0232	190.46	145.068	12.3669	27.5927	1.88e-08	27.5992	40.4563	23.7827	57.4729
4.55_487.3427m/z	487.343	4.54522	neg	Pitheduloside I	HMDB0034036	40.2	3.21	-0.500613	582.303	348.864	469.111	103.911	521.182	1222.21	179.971	1088.5	760.925	343.614	133.877	575.727	999.517	394.119	1041.45	263.255	264.028	293.24	95.0943	1190.34	320.673	1034.76	215.864	192.921	858.564	261.17	277.933	158.884	382.785	91.1871	1558.45	853.177	583.338	281.03	235.57	201.154	150.118	151.18	150.104	540.849	474.983
5.31_566.3236m/z	566.324	5.30968	pos	Platydesminium	HMDB0030342	41.2	13.6	2.10198	370.618	258.12	413.694	293.643	456.682	425.374	395.86	254.651	308.721	311.177	380.065	369.261	359.406	620.233	340.577	998.68	1097.9	854.92	728.636	734.647	713.378	579.295	697.242	849.095	771.735	706.979	766.706	908.2	749.127	519.012	407.6	820.289	499.282	473.532	468.668	514.877	752.059	418.071	635.878	590.629	647.996
0.80_153.0785n	136.075	0.795417	pos	p-Octopamine	HMDB0004825	40.1	6.91	-3.08621	229.273	214.127	273.868	168.888	175.245	194.191	242.238	215.486	256.001	274.445	168.489	234.284	236.972	198.955	239.4	147.158	168.105	83.3241	173.308	227.973	252.271	212.336	164.248	136.255	183.712	263.39	201.082	287.72	202.309	199.167	174.736	229.539	247.832	126.065	250.533	257.894	304.445	223.896	281.044	281.058	326.151
1.09_262.1651m/z	262.165	1.08553	pos	Polyethylene, oxidized	HMDB0032472	38.8	0	0.885244	32.1037	36.2306	35.5488	31.8913	32.9164	34.2134	30.5075	29.6401	26.23	23.6454	25.5276	32.5656	28.8608	42.0493	41.4212	30.4873	35.9086	33.9878	31.9612	28.8877	31.8573	31.3891	24.5281	39.8376	25.7355	25.0566	31.9717	30.8003	31.5415	40.0811	37.4675	24.3867	30.5522	31.3423	38.6129	25.6491	31.515	26.7529	32.3566	32.8143	29.4082
7.29_341.3052m/z	341.305	7.29188	pos	Polyoxyethylene (600) monoricinoleate	HMDB0032476	38.7	3.38	0.596413	64.4656	31.9989	72.5504	57.0365	34.3696	66.755	58.6135	183.799	55.5128	62.955	56.4995	64.338	44.2278	59.34	100.248	37.5341	44.1187	47.7074	55.4471	127.282	47.4822	59.6568	36.5105	80.5102	71.2532	60.189	13.6297	56.5467	53.6002	66.1344	66.2273	47.9589	97.4821	86.677	112.36	42.8028	24.3128	95.9319	74.0761	67.1577	41.9953
4.20_625.3594m/z	625.359	4.19792	neg	Ponasteroside A	HMDB0034091	37.4	0	0.150423	3.00024	3.48334	1.58397	2.91514	2.22755	7.4381	1.64521	0.75636	4.111	3.96037	3.6184	3.00976	6.25842	1.4918	1.82061	5.60187	1.69029	2.81568	2.62576	3.89223	0.591507	1.92082	1.64035	1.13864	3.25699	3.86161	5.50786	1.81356	2.5086	1.27178	5.6017	1.4796	2.45721	4.24837	2.30964	0.445957	8.63669	1.41469	1.76089	1.82369	1.74675
12.91_299.2943m/z	299.294	12.912	pos	Pristanic acid	5760	37.4	0.198	-0.594833	78.9713	56.354	97.5166	31.2873	57.1785	30.1405	108.01	111.228	67.2063	77.5029	93.8756	77.9233	80.8655	105.812	84.891	92.8847	128.938	155.971	76.0166	126.558	108.139	85.6907	70.7597	172.322	144.096	115.385	102.62	139.077	111.913	108.327	55.6092	132.538	76.5349	25.8116	124.987	99.2874	232.986	112.063	181.141	135.156	114.676
3.24_217.1313n	218.138	3.24487	pos	Propionylcarnitine	HMDB0000824	39.3	0	-0.315674	18.7573	23.1598	15.3689	17.8194	39.1058	33.7355	19.4822	14.2205	15.0589	14.1247	7.54211	18.2066	10.6338	18.8454	14.3487	24.6595	20.5694	7.46539	19.0761	8.70387	21.2397	21.2109	15.3366	21.7459	12.8562	12.9654	33.3251	8.4726	16.3472	12.8208	13.8902	8.99089	7.40648	17.6113	12.4472	21.1316	32.2689	45.3789	13.8412	13.5928	17.1686
4.34_177.1287m/z	177.129	4.33757	neg	Propofol	HMDB0014956	37.5	0	0.905166	4.03644	2.46536	3.28924	3.64223	4.28229	3.64543	4.28612	4.98688	2.7837	3.68225	3.60796	4.03746	3.50322	6.27289	5.06271	3.43005	3.80626	3.65265	4.34586	3.33458	4.06408	3.56287	4.11315	3.38527	4.22938	3.35441	3.34383	3.95198	3.86178	3.51777	4.37463	2.94545	6.64482	4.82541	3.63027	3.48245	4.26268	4.19245	4.45804	3.45673	3.15059
11.87_239.0600m/z	239.06	11.871	neg	Propyl 1-(propylsulfinyl)propyl disulfide	HMDB0033071	48.4	53.8	-1.40998	7.47826	12.6453	3.68605	9.53926	21.4043	16.1005	3.63947	10.3434	7.34924	4.60113	5.69879	7.9184	2.93055	1.16881	9.63149	18.7763	6.10959	5.88723	2.45009	1.88e-08	1.88e-08	4.39855	3.92573	3.31445	7.35587	1.88e-08	1.88e-08	3.2202	5.30525	10.3628	24.6576	5.07401	0.857466	3.98065	8.34531	0.719019	1.04352	3.69526	1.35619	2.92354	4.06308
9.02_282.2425m/z	282.242	9.01583	neg	Prosafrinine	LMSP01080051	35.3	0	-4.91277	12.5742	11.1371	24.4877	12.3083	14.6789	10.7163	6.34412	9.8627	5.36692	11.8415	9.18577	12.462	14.9959	19.2736	4.78099	4.52726	17.4287	10.3017	7.94061	23.4684	28.9745	21.4045	13.1954	7.25934	5.55497	10.9446	9.55497	13.8579	12.7197	10.8376	19.6837	13.0785	16.5565	9.78294	16.1065	10.8434	19.0075	12.093	11.2133	14.6124	9.98949
7.25_637.3953n	620.392	7.24938	pos	PS(12:0/13:0)	3870	43.8	36.3	-0.225657	230.433	1.88e-08	1.88e-08	7.15715	1.88e-08	1.88e-08	3369.61	1.88e-08	1.88e-08	1.88e-08	6.57986	242.524	1.88e-08	18.4023	5.68721	68.1653	1.88e-08	1218.51	32.8512	5.19127	9.1035	16.7517	1105.96	3839.36	0.232495	1.88e-08	1.88e-08	1.88e-08	422.979	48.5552	1.88e-08	4.04062	1.88e-08	1151.84	1.88e-08	1.88e-08	10.5553	23.4256	77.2328	130.642	1671.69
7.05_650.4042m/z	650.404	7.05443	neg	PS(14:0/12:0)	LMGP03010931	41.1	19.4	0.594603	20.2171	5.01922	4.12834	1.97689	9.47793	1.88e-08	224.92	1.88e-08	1.88e-08	1.88e-08	1.40791	20.8019	2.84407	1.88e-08	42.038	9.91762	101.715	74.9524	1.88e-08	3.45744	177.739	2.04168	51.8086	1.20082	1.88e-08	22.0924	2.92638	9.92225	46.7088	2.68238	367.597	16.1246	6.73835	41.2172	5.60404	1.06172	1.84264	224.972	11.7729	7.87281	0.71881
8.73_692.4510m/z	692.451	8.72768	neg	PS(17:0/12:0)	LMGP03010226	40.2	14.6	0.283451	46.0942	33.661	16.7644	47.0135	24.0792	4.48162	187.928	51.2102	48.4709	46.5141	57.8178	46.0217	38.6279	16.9987	59.0942	30.3211	167.98	101.709	45.0322	12.0053	121.666	17.2088	41.8474	23.4422	16.044	24.9932	10.195	17.7712	57.0792	25.1519	325.243	36.2238	15.132	113.153	34.7649	39.6241	28.1853	222.123	36.399	9.76014	17.3206
0.57_812.4842m/z	812.484	0.568417	neg	PS(18:2(9Z,12Z)/22:6(4Z,7Z,10Z,13Z,16Z,19Z))	HMDB0012406	30.9	0	-3.62043	8.88943	10.2293	11.5434	12.4891	8.97618	8.1854	1.88e-08	11.4326	4.20802	10.7664	8.80367	8.85605	8.41934	5.98161	7.71687	4.23631	7.66072	8.71398	9.76996	14.0701	9.81673	10.6309	10.4879	7.7102	10.2146	11.0784	10.5925	16.0881	9.96434	10.2461	7.91318	6.07617	9.01923	14.1439	9.85116	9.08482	11.8523	6.79915	13.7043	6.82007	10.2272
4.55_534.3186m/z	534.319	4.55047	pos	PS(20:1(11Z)/0:0)	LMGP03050020	50.4	63.5	-0.720884	66.2771	6.54342	1.88e-08	1.88e-08	0.593652	1.88e-08	940.092	1.41029	5.24955	1.88e-08	19.5172	70.3087	1.88e-08	3.08637	11.8604	2.96288	2.6233	59.9922	18.7905	9.71938	18.2909	9.4342	148.49	747.46	1.88e-08	3.92267	0.865196	1.88e-08	68.5258	5.33555	1.88e-08	8.4362	1.88e-08	87.49	1.88e-08	1.88e-08	21.8154	1.18485	4.87584	6.08574	115.389
6.06_568.2687m/z	568.269	6.05865	neg	PS(22:6(4Z,7Z,10Z,13Z,16Z,19Z)/0:0)	LMGP03050013	42.5	22.8	1.02605	62.6149	73.6722	90.5535	57.7055	83.0344	47.8064	93.091	12.2008	25.6988	44.9254	129.649	61.3973	81.5731	62.0898	24.9507	83.4455	106.22	52.1831	14.5426	75.1234	75.7451	63.229	131.62	108.264	15.2035	61.9725	84.0515	41.3634	72.3134	61.9872	142.751	28.9383	22.2317	44.4604	6.94907	12.6213	100.141	86.8593	134.507	61.5434	108.951
0.58_790.4292m/z	790.429	0.57875	neg	PS(DiMe(9,3)/DiMe(9,3))	HMDB0061582	32	0	-1.08635	41.2508	46.5936	71.8577	33.4647	40.0948	23.3805	37.5137	37.3856	53.036	43.6689	47.2878	42.4435	39.9297	20.9619	48.7318	30.5416	32.0161	33.6648	33.4138	31.8589	50.6941	20.7053	49.233	33.9976	45.4927	48.0923	37.3832	48.5614	38.3113	33.7876	20.7053	22.5666	32.2713	26.4399	48.7616	33.2968	38.4867	13.2514	30.3687	38.2999	27.0332
4.30_512.3344m/z	512.334	4.29625	pos	PS(O-18:0/0:0)	LMGP03060002	41	10.9	-0.517038	176.058	149.468	130.196	191.178	148.751	227.158	243.263	150.257	201.993	155.972	172.88	178.426	193.614	197.903	158.162	380.613	274.977	295.081	229.575	109.23	181.556	180.973	312.49	271.39	154.735	126.254	200.648	111.21	209.338	208.971	184.304	243.34	256.31	218.577	241.355	226.83	253.571	157.671	252.061	200.632	335.557
13.94_740.5243m/z	740.524	13.9428	neg	PS(O-18:0/17:2(9Z,12Z))	LMGP03020026	37.5	2.22	1.01157	247.279	239.315	265.17	202.658	255.238	189.23	220.37	285.479	220.464	202.302	258.766	244.442	253.277	290.085	296.252	211.672	156.951	160.882	234.592	204.58	222.047	242.211	152.737	217.596	250.639	169.416	211.446	231.273	213.017	213.757	166.345	253.788	234.348	264.108	191.101	236.192	154.464	282.69	171.151	201.711	170.748
14.86_804.5513m/z	804.551	14.8553	pos	PS(O-18:0/22:6(4Z,7Z,10Z,13Z,16Z,19Z))	LMGP03020083	38.7	28.1	-3.05319	18542.6	21024.2	15625.4	21384.8	16029.3	14862.5	20967.9	13770.9	10466.9	17278.2	19212.8	18465.8	24554.2	22057.5	13588.1	22960.5	23647.4	20715.6	18600.2	24669.5	28015.3	21316.8	22822.9	32501.6	15888.6	22622.8	15857.3	21504.4	21726.5	14220.4	23609.6	14426.9	24598	27461.5	27357.4	25105.9	24827.5	26562.1	24940.9	19566.3	29694.6
9.70_722.4598m/z	722.46	9.69947	neg	PS(P-16:0/13:0)	LMGP03030002	39.5	28.5	-2.36703	10.2895	4.25337	1.88e-08	0.0601359	1.88e-08	1.88e-08	132.017	1.80568	0.00172097	1.88e-08	4.25841	10.6623	1.88e-08	2.0126	5.15571	1.51714	122.117	80.2013	0.0493867	0.650923	83.7639	0.00118434	15.5085	0.636419	0.0159235	7.95402	1.88e-08	0.00179744	29.9841	2.86536	222.852	9.44437	1.88e-08	5.45071	9.54e-06	0.0224873	1.88e-08	146.848	2.9952	1.63276	1.88e-08
5.30_492.3076m/z	492.308	5.29615	pos	PS(P-18:0/0:0)	LMGP03070002	48	58.8	-1.75791	158.485	71.2648	184.219	119.126	178.147	114.287	265.446	183.832	99.0852	191.487	166.94	160.42	115.781	137.922	273.066	226.653	160.495	172.079	230.887	197.616	154.946	147.313	109.035	122.402	226.958	190.62	300.449	69.1022	170.129	192.644	157.457	181.736	73.5445	166.459	83.0749	229.393	259.92	96.8063	164.812	257.847	221.874
6.36_520.3387m/z	520.339	6.36352	pos	PS(P-20:0/0:0)	LMGP03070001	41.1	31.9	-2.02603	144.034	81.7017	108.03	85.1421	124.282	97.4822	194.808	37.44	59.5617	201.323	138.916	141.065	322.985	233.614	151.923	228.926	235.635	154.873	245.67	123.928	132.41	59.7212	138.205	60.771	204.073	98.4127	99.2129	166.152	147.296	220.727	140.422	156.778	168.196	58.4034	100.681	66.4416	292.638	112.443	139.761	124.393	187.658
3.69_409.1736m/z	409.174	3.6886	pos	Pseudoecgonine	HMDB0006348	38	19.3	0.0183901	8.76954	0.481451	5.48357	2.72957	0.843345	1.47088	1.88e-08	10.6523	13.0814	2.44078	10.0696	9.30569	30.9444	11.1063	16.5547	1.88e-08	2.92061	1.88e-08	2.07295	5.99282	1.26364	1.95471	1.88e-08	1.88e-08	1.88e-08	0.394866	1.88e-08	0.39652	1.72196	1.88e-08	1.22307	2.49591	5.72155	1.88e-08	2.56042	4.61535	0.925811	3.93455	1.97484	0.536813	0.305978
4.25_257.1174m/z	257.117	4.25365	pos	Pterostilbene	45423	37.9	0.603	0.665392	9.6651	4.55687	0.850078	20.7564	12.8419	4.81199	5.53694	16.3931	11.4753	10.3606	3.26547	8.81017	2.23696	7.88336	19.7052	0.495258	6.45995	2.62212	7.20625	12.2169	31.532	10.3372	5.57308	1.88e-08	8.86304	20.5694	2.1898	4.66248	8.22612	7.77711	4.01082	5.06665	9.84504	6.92285	9.4928	4.41626	12.6533	4.6959	2.35723	12.8005	4.85484
3.41_514.2187m/z	514.219	3.41417	pos	punaglandin 3	LMFA03120031	32.3	3.62	-3.0748	3.5777	4.67632	1.40438	7.78532	1.84066	2.53547	1.88e-08	2.67485	1.88e-08	3.83345	1.11383	3.25534	2.24799	10.1037	5.74855	5.54247	5.24223	1.88e-08	3.96778	7.88978	1.5843	3.60452	1.88e-08	0.128509	1.7249	8.13782	4.10737	1.88e-08	3.7873	14.8798	6.87697	2.55147	1.88e-08	1.88e-08	9.71686	7.49197	3.77277	10.9255	6.42063	6.46242	1.05155
1.73_109.0292m/z	109.029	1.73287	neg	Pyrocatechol	HMDB0000957	39.2	0	-2.43306	89.9098	39.9263	53.1721	39.343	48.064	92.0302	113.896	115.529	103.14	102.804	137.957	94.4569	70.8957	186.212	157.789	39.6124	39.5689	50.7277	120.258	54.2329	64.4758	102.684	56.0805	40.3842	24.2026	41.8685	38.1196	18.1417	54.1958	101.085	68.6847	66.6094	67.7659	43.8937	104.527	99.0118	85.7014	27.8323	39.6576	82.1748	82.5249
1.68_188.9862m/z	188.986	1.68203	neg	Pyrocatechol sulfate	HMDB0059724	43	27.5	-0.448137	16.1119	9.00303	10.5892	6.98077	8.68603	16.5013	24.7825	19.3001	17.1848	17.6719	23.8684	16.8931	11.6173	33.7543	27.6804	5.71653	7.23503	9.81648	19.4799	8.89139	14.7956	17.6493	9.19033	5.79943	3.10954	6.3527	5.405	2.20185	8.93837	15.0252	12.4363	11.2264	13.1518	6.50259	17.1585	16.2781	11.7083	5.11472	6.07706	14.6167	12.1441
3.20_466.1351m/z	466.135	3.20253	pos	Quercitrin	HMDB0033751	42.7	26	1.50373	4.47632	0.643848	1.88e-08	2.95286	2.13817	0.946939	1.88e-08	3.01718	1.25798	0.797079	2.6935	4.47199	26.0875	16.6227	5.07236	1.88e-08	1.07513	0.259957	2.95523	2.04588	8.0367	2.5142	4.42485	1.88e-08	4.60625	9.27876	1.95053	74.845	7.67513	0.667095	1.00535	10.2989	1.61696	1.57576	0.598939	0.328597	1.88e-08	0.591716	0.341419	0.808853	1.88e-08
0.53_821.4047m/z	821.405	0.531167	pos	Quinacrine	HMDB0015235	31.7	0	-0.0592771	6.38641	9.43492	5.68509	8.68187	3.67607	7.64575	3.9269	5.09135	11.9471	9.08657	4.46191	6.59201	3.87009	3.53566	9.37266	4.47561	5.41334	3.91671	4.65344	3.46766	5.29027	4.90348	3.75584	4.53698	6.75054	5.07883	3.61517	4.61076	4.82341	2.38845	2.92146	4.39208	5.32548	4.6626	10.2532	4.66306	2.75854	4.52826	9.26839	4.89804	5.48462
5.91_329.2123m/z	329.212	5.90715	neg	Retinal	HMDB0001358	35.9	0	0.458771	1.57188	2.93518	1.60419	1.30877	1.59339	5.03513	2.02732	1.26184	1.88e-08	0.360509	0.890948	1.3752	0.720261	1.88e-08	0.0187307	1.88e-08	1.88e-08	2.94502	1.08916	1.68376	1.88e-08	1.81818	2.20938	1.88e-08	1.0769	4.07972	0.834649	1.88e-08	1.04912	1.88e-08	1.88e-08	2.48559	1.01867	5.07442	1.88e-08	2.25955	3.68058	1.60496	1.88e-08	1.88e-08	0.906051
3.26_480.2936m/z	480.294	3.259	pos	Retinyl beta-glucuronide	HMDB0010340	33.8	0	-4.37285	1.7139	1.55027	0.848103	1.84296	1.88743	2.45614	0.764219	0.468698	3.5396	2.36911	1.91091	1.74931	0.663253	3.57588	1.85786	2.86279	2.5139	1.08738	0.84106	1.93836	1.15212	1.33347	3.19493	1.54845	2.98365	3.25937	3.36233	2.52514	2.0438	2.05404	2.57516	2.50898	3.0655	1.04617	0.704771	1.74804	2.28186	1.64848	1.85395	2.34174	1.88019
14.65_354.9834m/z	354.983	14.6519	neg	Ribose 1,5-bisphosphate	HMDB0011688	38.3	0	-0.889518	40.7286	41.4577	44.044	33.3779	32.6713	43.6034	44.9125	46.0937	36.0428	39.9136	42.2813	41.4196	45.3905	34.4878	46.5286	36.5273	37.1218	37.3697	40.7804	30.6493	41.3886	59.1747	50.6575	53.3928	59.6161	42.3784	39.9411	48.0736	44.9642	51.9011	40.9761	36.9629	44.4075	52.1615	46.5275	44.0328	45.2919	48.2799	35.5373	51.284	44.4709
4.48_443.3164m/z	443.316	4.4809	neg	Rishitin	HMDB0035593	39.8	1.39	-0.593236	7.23528	15.7221	1.88e-08	5.71469	4.36017	27.6421	6.21373	10.6403	0.90695	11.1534	1.88e-08	6.32843	0.588608	2.84102	1.21011	2.61161	2.61093	4.72033	6.94868	10.0834	14.8446	12.2546	2.28076	0.461015	5.11932	7.96064	14.9128	1.02631	5.72233	1.88e-08	1.39217	11.7312	5.25976	24.003	7.93937	17.6496	4.43436	5.38537	1.88e-08	2.58842	3.97089
14.90_881.5199m/z	881.52	14.9012	neg	Roxithromycin	HMDB0014916	39.5	14.9	-3.38416	1282.49	1202.7	1254.04	1236.94	895.148	954.708	1080.97	881.189	780.874	650.218	1212.13	1289.03	2095.15	1881.43	1861.7	1753.68	1421.21	1053.1	1729.6	1267.19	1522.3	1601.59	1273.65	1007.88	1028.36	1202.99	1218.41	1150.61	1306.23	968.455	1086.43	472.616	509.202	1236.02	1535.64	1154.53	547.217	1447.24	1698.18	1755.89	1503.83
2.58_349.0946n	348.087	2.57782	neg	S-(Formylmethyl)glutathione	HMDB0060507	39.6	3.46	0.632811	265.853	261.843	215.684	438.913	162.371	260.709	316.808	394.023	318.863	396.999	234.821	263.435	130.491	203.052	245.107	142.932	228.507	225.637	228.184	254.996	258.94	272.749	266.477	225.28	374.136	279.558	253.491	159.509	228.897	174.421	157.198	235.789	431.972	196.286	238.159	283.729	185.999	205.486	157.299	107.438	190.121
3.60_240.1596m/z	240.16	3.5981	pos	Salbutamol	HMDB0001937	36.9	0	0.854983	3.73925	5.47802	2.45532	3.70469	2.82111	4.12255	3.36497	5.33804	2.03494	3.00792	3.88561	3.73128	2.96607	5.1614	5.6286	9.356	4.50474	1.18106	1.30455	3.14512	1.49301	3.29878	1.95646	5.04131	2.68555	14.3968	7.8877	3.78563	4.34166	2.25262	7.68915	7.80048	4.14732	5.05152	8.51978	3.44265	3.51743	9.22322	4.86441	6.52268	7.44278
5.41_512.3346m/z	512.335	5.4054	pos	Scyphostatin A	53960	42.9	34.7	-4.86283	746.156	528.75	518.349	1048.23	654.718	803.388	872.608	475.738	985.811	588.589	726.402	752.723	1198.75	846.989	741.204	1112.08	888.301	771.928	879.005	990.635	903.394	872.713	1014.5	711.789	720.682	541.951	840.781	329.691	802.91	1060.09	896.826	789.162	585.473	1059.13	637.877	657.787	490.985	460.839	634.836	544.286	762.509
14.22_370.0083n	368.996	14.2219	neg	Sedoheptulose 1,7-bisphosphate	HMDB0060274	37	0	4.43382	70.0991	69.2459	74.1342	72.9302	68.6894	71.5774	66.4565	66.0303	69.8198	69.3424	71.4231	71.1092	70.8222	61.7629	70.701	59.929	55.6629	63.8551	77.8101	53.7685	64.2204	70.1731	80.9276	68.1761	71.3299	57.2597	50.9775	70.647	66.0808	67.6846	82.0158	55.5091	69.1149	80.0849	70.9095	70.1388	81.8115	61.9331	74.8453	61.9402	70.0749
1.64_287.0172m/z	287.017	1.6417	neg	Sedoheptulose 7-phosphate(2-)	HMDB0062754	38.5	0	-0.497787	6.81848	3.47308	1.6152	3.52023	1.07383	1.80059	15.8093	7.25507	4.68824	3.51304	17.1582	7.1197	13.7741	20.8234	3.10233	12.3918	2.41606	2.36543	2.11342	14.0522	10.7348	1.79527	12.525	7.49637	0.759471	6.38897	3.6128	16.4408	8.76278	19.0896	2.00039	4.87511	8.05336	5.08781	11.2071	4.53079	1.35614	12.9215	3.25975	34.4108	30.8877
1.60_367.1500m/z	367.15	1.60325	pos	Semilepidinoside B	88999	46.2	35.2	0.0452882	20.9706	16.7004	33.1583	10.5579	20.1901	23.3826	25.4819	21.839	15.2412	22.2223	22.5267	21.566	21.404	26.4133	21.3284	13.1275	28.7693	4.73257	38.7106	25.3066	17.746	49.1361	60.3851	39.3658	32.2611	63.9434	24.9	33.3876	31.7525	26.6907	24.1925	27.8807	28.8411	0.685211	16.0698	21.0987	30.9456	28.3164	30.9285	18.9017	26.8168
1.07_157.0771m/z	157.077	1.06573	neg	Serotonin	HMDB0000259	39.6	0	0.1409	1.32733	2.3116	1.00886	1.35202	1.17138	0.587392	2.15014	0.65838	0.675996	1.09543	2.00039	1.37222	1.41576	1.1229	2.48947	1.46878	5.46051	5.09058	1.61295	0.960743	4.56362	0.785011	1.94537	0.83756	0.645104	1.1431	0.908001	1.27961	2.1362	1.76705	12.2034	1.59216	1.04183	0.949071	1.05291	0.817485	0.493099	4.02937	2.1323	1.6305	1.23291
14.63_454.0058n	452.981	14.6304	neg	Sitaxentan	HMDB0015629	31.4	0	-0.392157	543.103	560.219	598.332	565.423	519.401	611.086	559.868	522.535	532.594	499.903	508.362	550.869	530.073	497.804	536.42	503.145	473.945	497.89	657.93	490.633	529.391	624.382	686.704	629.693	661.304	571.438	521.005	633.095	591.107	642.729	621.914	487.297	631.431	666.846	651.52	617.435	652.707	543.916	607.195	590.3	592.503
10.24_381.1736m/z	381.174	10.2385	neg	S-Japonin	HMDB0035802	38.9	9.09	-1.61569	2.60803	1.88e-08	1.80411	1.58198	5.15565	3.76806	1.143	2.32495	0.452399	7.53521	2.24738	2.32114	1.72076	1.92938	2.07933	7.19621	7.90837	16.0312	2.07979	9.35504	14.7833	3.12801	11.7689	7.11003	1.76788	20.2606	18.5473	2.96462	8.60754	1.27414	1.88e-08	5.09211	1.36953	1.88e-08	0.937273	0.666413	7.81523	11.9507	4.32293	7.62874	5.28608
1.72_424.1040m/z	424.104	1.7227	neg	S-Lactoylglutathione	HMDB0001066	37.1	0	2.39367	8.46968	7.674	8.36417	7.80649	5.73847	7.25975	17.4646	5.73547	8.98647	8.80099	8.29749	8.7767	8.75407	9.68311	7.44854	8.97454	9.871	9.14942	7.55198	6.11951	5.41731	9.00235	13.132	6.53097	11.4995	8.84572	6.9787	7.36336	8.37781	9.29577	6.50186	6.66125	3.21141	10.0046	10.2298	11.5047	10.4272	6.18093	9.25635	8.28179	5.55471
3.65_797.6542m/z	797.654	3.6466	neg	SM(d17:1/24:1)	LMSP03010074	37.3	0	0.0619495	87.7088	23.3356	29.9449	0.415236	133.8	84.0538	95.7992	45.1086	152.268	84.1903	130.22	93.1004	149.013	49.1295	142.483	99.0072	3.76782	69.9782	67.2485	116.008	77.7903	87.3729	6.84608	94.1102	66.4328	3.87226	76.4434	145.029	62.1626	2.02593	19.8307	126.406	138.947	221.302	14.8766	134.788	72.3319	90.7066	134.279	153.403	15.4837
14.97_797.6544m/z	797.654	14.973	neg	SM(d18:2/23:0)	LMSP03010075	37.7	4.42	0.237854	49.2953	15.7057	0.0321862	57.0395	41.8812	94.9456	17.5818	78.7736	39.3069	49.2444	80.7758	51.4927	15.5753	56.0598	38.838	3.61653	47.0917	29.8491	85.1874	74.1733	70.0622	7.79427	96.26	49.7002	43.6519	91.7012	146.051	8.657	51.0299	11.4969	93.3451	75.7868	166.834	4.52603	94.6202	36.1933	118.805	89.08	127.973	4.12589	102.395
0.57_804.4528m/z	804.453	0.568417	neg	Solacauline	HMDB0029373	31.7	0	-1.36794	16.5911	18.2757	20.0427	17.2782	15.9763	16.6824	17.4395	18.5198	18.5145	13.4798	15.5332	17.0182	15.3033	8.95786	12.7073	14.0709	13.0694	13.8805	18.5655	24.5594	20.1079	14.2683	20.7972	14.4016	20.4584	21.1469	16.3681	21.9788	18.5235	16.1161	15.3778	12.5393	12.9106	13.4166	19.9328	18.7358	19.547	15.8355	24.0372	19.3794	16.818
3.26_987.5167m/z	987.517	3.26495	neg	Soyasaponin I	HMDB0034649	39.2	10.9	-0.313884	49.235	56.2498	77.8135	26.3587	89.8439	78.3673	37.6184	29.1599	18.5263	40.7052	71.0144	50.0902	21.2009	28.557	17.31	44.463	91.5922	93.7342	55.8972	39.3964	13.4296	50.8562	45.217	34.121	35.8353	40.4301	29.0013	28.4668	45.5566	27.9752	44.5424	72.28	43.1912	20.8555	35.0052	49.0191	85.4898	126.711	37.7293	126.224	77.1841
0.52_146.1649m/z	146.165	0.516667	pos	Spermidine	HMDB0001257	58	97.1	-2.00975	4.02358	4.80998	4.00095	4.25321	17.6502	6.41964	2.08498	1.90449	1.11238	1.88225	1.28077	4.12565	1.81852	5.73846	3.17269	6.04544	8.10971	4.17317	4.66467	5.87982	7.1377	6.07291	3.36415	12.8534	5.12813	3.54447	4.043	1.85692	5.52193	2.66823	2.07925	5.61287	1.80866	4.14515	9.55023	2.79125	2.49404	3.11747	1.91438	1.62553	1.92768
3.62_222.0583m/z	222.058	3.61752	pos	S-Phenylmercapturic acid	HMDB0042011	38.9	2.1	-0.253596	2.03621	1.10139	1.91509	9.00858	1.88e-08	1.88e-08	0.909755	0.514114	2.70819	0.642306	2.39349	2.0603	7.28681	0.786962	0.678388	19.3559	15.7609	33.0842	1.46192	4.83783	0.942932	4.53667	10.9008	49.3085	2.26226	3.47113	16.1876	7.01395	11.3066	1.88e-08	1.88e-08	1.88e-08	2.0993	7.31144	4.17321	1.91071	3.06087	11.7345	0.724321	5.86502	6.06957
5.19_302.3052m/z	302.305	5.18653	pos	Sphinganine	395	49.6	55.6	-0.441708	44.8824	10.6604	14.2274	49.1691	36.4903	45.0489	45.7732	45.3558	45.9259	22.2195	20.1942	45.2445	93.7914	65.8377	75.0205	67.8298	45.9647	40.9993	60.0541	95.2729	187.823	60.9815	37.8144	30.8897	62.6568	39.7095	85.773	69.1763	68.1873	110.443	70.3456	47.5554	45.0548	55.2436	23.2245	36.1204	31.1283	57.3593	36.4389	47.903	27.7805
4.28_420.2286m/z	420.229	4.28203	pos	Sphinganine 1-phosphate	HMDB0001383	43.3	23.3	2.61231	15.1238	30.2282	10.4527	7.09267	7.58898	2.06903	17.7186	43.0887	53.4012	11.6886	1.93365	15.8043	5.65068	1.88e-08	1.70326	15.2614	8.01517	0.0200855	1.23727	10.3283	0.0126166	0.514778	1.20509	12.8968	81.2177	2.78023	35.0851	1.88e-08	11.5003	1.68485	0.0119901	1.88e-08	7.00558	4.37741	15.6279	19.088	7.97239	13.2043	10.8227	10.805	1.88e-08
5.35_382.2711m/z	382.271	5.35062	pos	Sphinganine-phosphate	3512	41.7	22.3	-1.49448	383.467	189.22	291.449	344.131	286.065	511.531	357.097	281.346	539.798	350.917	245.149	385.173	660.897	314.677	575.807	485.284	382.729	247.089	368.35	592.435	387.932	344.137	335.279	225.232	450.167	373.337	339.473	577.205	386.452	404.102	466.498	398.952	131.954	332.527	236.046	399.374	257.067	438.447	353.361	230.542	533.101
14.36_796.5925m/z	796.592	14.3603	pos	Sphingofungin B	LMSP01080062	38.5	0	4.05844	55.9317	40.1573	18.6976	23.6443	41.5178	94.015	76.4239	36.2536	64.6197	88.2104	58.9913	58.5464	44.2041	35.1423	38.9283	23.8244	45.259	52.6325	20.7843	32.5075	34.1174	47.969	34.4528	6.93813	8.82075	18.7631	15.5533	25.0026	28.5473	39.533	34.2845	35.0603	64.0147	32.8715	18.3036	76.052	30.7908	55.7145	42.9396	24.9227	54.3339
5.03_299.2823n	300.29	5.03333	pos	Sphingosine	392	40.3	8.94	-0.448787	69.8712	10.7241	23.4881	20.9557	44.3059	53.4226	83.9335	103.924	71.8387	53.5747	49.1278	70.6839	181.92	118.634	91.9206	162.804	31.2287	118.847	143.354	128.408	415.684	93.1811	96.7586	72.6245	79.4321	101.292	264.106	99.7719	136.341	156.244	95.0613	76.2468	141.865	164.591	27.2525	54.1144	67.8299	116.176	74.8385	122.134	55.3822
5.16_379.2490n	378.242	5.15852	neg	Sphingosine 1-phosphate	HMDB0000277	39.4	2.57	0.582883	716.999	680.339	741.223	534.648	669.923	678.87	873.147	710.621	881.3	659.761	686.28	713.332	962.618	645.136	622.692	719.416	770.288	798.129	677.019	574.712	693.89	667.428	1373.52	891.137	583.269	785.348	771.524	861.067	790.617	759.691	893.554	752.764	875.813	858.928	758.657	774.89	615.552	825.636	762.028	697.319	891.049
4.56_352.2249m/z	352.225	4.56442	pos	Sphingosine 1-phosphate (d16:1-P)	HMDB0060061	47.1	41.2	0.585088	18.334	13.2521	24.1781	13.1748	23.6532	19.5521	35.3671	9.12574	23.5022	22.563	23.247	17.8721	14.9465	9.04709	12.7773	23.2661	11.9341	16.3219	17.2567	18.6573	26.1877	17.5751	14.5864	22.3144	6.53346	21.758	27.542	12.5968	17.2033	17.5651	10.0235	19.2336	14.7532	13.3635	14.0199	17.0569	17.8032	13.3053	12.7162	20.6843	14.5838
5.16_379.2484n	380.256	5.1592	pos	Sphingosine-1-phosphate	3891	49.4	54.7	-0.843202	1733.56	1551.67	1617.54	1420.19	1612.11	1804.74	2137.45	1694.19	1952.47	1687.7	1705.94	1734.51	2244.13	1654.44	1753.87	2458.96	1753.34	1246.18	1677.67	2289.57	1598.64	1774.53	1753.16	1862.18	1691.18	1592.59	1714.69	1971.52	1738.84	1815.5	1745.78	2123.93	1328.74	1666.7	1249.26	1825.91	1590.09	2136.93	1530.15	1486.3	1872.74
1.31_382.0999m/z	382.1	1.30855	neg	Succinyladenosine	HMDB0000912	38.9	0	-1.49587	3.48382	4.14731	1.68084	3.19703	2.81849	4.1952	5.80903	1.47687	2.45731	4.96275	4.47883	3.52541	3.19636	6.47171	2.57878	2.96501	3.53351	3.12964	2.87728	5.12507	2.0493	2.05875	3.7858	1.67076	1.28787	2.50284	2.42659	2.5888	2.79188	2.80281	2.62951	3.97295	2.84856	2.66205	1.80932	2.82581	2.23815	3.90436	1.68437	5.2872	7.50147
4.63_386.2018n	387.209	4.6348	pos	Sufentanil	HMDB0014846	37.6	2.36	-2.58368	403.533	443.196	709.059	699.851	563.449	297.986	351.406	206.806	319.67	243.035	428.668	405.463	412.006	355.194	287.114	392.787	338.706	305.425	333.227	666.02	258.422	489.567	225.682	343.599	294.254	378.374	479.928	198.027	396.446	351.003	413.784	333.971	485.53	517.544	846.381	146.234	482.425	557.619	313.187	322.826	974.658
4.00_494.2594m/z	494.259	3.9983	pos	Sulfoglycolithocholate(2-)	HMDB0062801	35.2	0	4.44814	20.1752	15.5662	17.0943	15.7723	19.4318	13.3243	14.2598	23.4843	18.2291	18.4067	21.8182	20.5707	29.275	23.6057	26.8176	15.6351	12.2957	12.7765	11.9943	14.3123	11.6219	12.012	9.81412	13.7291	8.41709	12.1502	12.6955	7.66996	13.0811	12.2082	13.7846	10.9855	7.03982	10.4547	18.154	12.6389	10.2253	12.0888	8.91026	10.9538	9.539
3.63_513.2756n	531.31	3.63198	pos	Sulfolithocholylglycine	HMDB0002639	39.9	15.4	-0.882841	66.2978	70.4619	29.5489	214.57	20.2772	191.471	33.3109	76.5632	35.6308	11.8664	20.0168	64.6769	96.8443	2.05255	65.751	55.132	19.765	18.2202	8.22151	32.4375	22.8751	11.5107	4.52683	18.9265	59.9951	22.6464	116.797	16.8949	28.4309	7.76915	2.50581	7.1721	42.7007	63.489	2.10443	52.0673	11.8318	31.4435	4.79435	14.0519	103.622
3.56_333.1450m/z	333.145	3.5556	pos	Tanacetol A	HMDB0035722	46.6	42	-4.33462	37.3772	91.5393	32.485	44.6127	52.0846	26.0663	56.1272	19.3227	12.6205	20.7966	34.8876	36.7597	15.4454	40.5251	53.5397	28.2153	29.9925	54.6655	47.479	35.1567	84.6296	57.139	44.2856	66.5329	16.14	11.6245	23.5088	4.41896	35.5262	21.742	12.3368	25.5013	9.55909	69.9566	40.3351	31.4417	60.4576	47.6652	58.4165	66.4532	61.8087
4.07_124.0072m/z	124.007	4.06908	neg	Taurine	HMDB0000251	38.5	0	-1.6372	3.1006	4.36385	1.4667	8.38259	4.55107	2.32528	3.83253	5.95351	0.904024	1.92106	1.63383	3.12518	1.84312	3.74816	1.72632	2.41498	2.58168	2.33035	3.03641	4.66597	3.3129	3.26084	2.39479	1.63036	1.58567	2.63996	2.37489	2.27213	2.64303	2.45961	1.82428	2.31938	3.13884	0.872827	3.59753	2.32465	1.77448	2.69679	2.85648	2.44507	3.842
3.87_515.2914n	533.325	3.87138	pos	Taurocholic acid	34542	47.5	45	-0.467466	323.131	305.002	180.284	527.77	104.041	679.635	258.857	579.481	177.138	77.2446	294.496	315.181	648.221	84.6223	154.979	341.975	66.8259	155.475	56.0636	131.177	196.584	119.306	187.697	115.406	185.145	245.78	1019.53	234.976	220.532	171.819	91.6808	125.862	146.489	457.367	43.6897	207.927	131.632	112.602	145.371	274.247	160.73
4.37_498.2893m/z	498.289	4.37107	neg	Tauroursodeoxycholic acid	HMDB0000874	38.8	0	-0.391119	384.907	610.047	232.382	569.203	108.821	742.742	444.674	755.503	200.656	329.556	223.47	392.519	500.125	184.278	279.825	450.407	707.338	882.225	552.321	1312.65	419.335	270.432	131.829	96.62	218.018	300.82	375.357	2803.49	588.934	146.178	1156.21	307.333	144.392	444.198	264.074	489.369	436.224	82.9821	516.044	541.922	414.016
2.64_225.1364n	226.144	2.63545	pos	Terbutaline	HMDB0015009	38.9	1.59	-0.441272	31.4589	53.7483	39.8851	46.4442	43.0138	48.7096	31.4317	28.695	30.0965	0.472086	26.0626	30.5184	1.88e-08	23.1322	28.2794	1.88e-08	45.3852	21.2975	58.8375	1.88e-08	79.9624	72.5679	55.2468	1.88e-08	0.162067	129.537	1.88e-08	1.05938	32.793	27.8395	56.3224	67.3369	106.639	41.5822	97.7641	32.5917	0.214651	1.88e-08	57.4362	75.9703	1.88e-08
4.10_257.1761m/z	257.176	4.10092	neg	Tetradecanedioic acid	5833	40.7	19.9	1.05992	2.12011	0.828666	1.06137	5.99161	2.12478	0.544447	3.0255	1.70046	3.24847	2.75068	1.10167	2.05512	1.73692	3.1885	0.391653	1.17413	3.3999	2.40936	1.74385	2.32882	2.08481	1.39974	0.465991	1.88e-08	0.539584	1.88e-08	1.88e-08	1.88e-08	1.15216	1.29139	1.46971	1.32753	2.35954	2.01119	3.69476	8.0308	4.56759	1.86934	0.272183	3.31438	1.60771
1.34_195.1224m/z	195.122	1.34178	pos	Tetraethylene glycol	HMDB0094708	39.1	4.17	-1.7856	16.493	24.4658	26.3385	18.541	16.585	13.0176	20.2922	16.9105	13.7209	16.2029	14.4519	16.9415	17.8573	9.64344	17.7541	15.9796	5.27421	4.44087	5.10997	2.42044	2.32369	2.78885	3.53047	6.40297	2.89614	2.76869	3.72602	11.7608	5.40222	7.62011	3.67402	3.844	5.10912	3.35367	23.9593	15.0766	3.4486	13.7205	6.99674	9.72461	6.18967
4.79_395.2440m/z	395.244	4.78505	neg	Tetrahydrocorticosterone	HMDB0000268	37.7	2.2	0.281411	5.07161	1.88e-08	6.81715	1.88e-08	3.53229	1.25859	1.88e-08	1.88e-08	33.0408	1.17407	4.13846	5.23705	13.4472	6.13488	3.94065	6.91182	40.4278	12.6535	8.90714	11.6383	7.82163	4.42777	4.09858	6.12253	20.0276	25.0783	39.1177	35.9266	16.0532	4.50655	3.52481	19.0916	6.07817	14.5993	28.0882	10.532	13.836	10.9736	3.9403	35.3644	7.19732
2.36_241.0737m/z	241.074	2.3637	pos	Tetrahydroharmol	HMDB0029835	39.8	3.02	-0.523628	219.181	209.789	247.802	106.888	190.053	187.2	237.493	252.31	154.401	219.935	213.984	225.579	266.288	252.941	228.845	151.947	714.107	356.083	319.502	465.318	332.825	320.878	266.915	547.821	399.377	268.007	273.807	494.399	415.224	152.386	183.891	187.699	451.253	28.969	614.126	536.201	545.765	439.555	351.27	302.717	271.122
4.24_343.1764m/z	343.176	4.24073	neg	Tetranor-PGE1	LMFA03010211	39.7	9.59	0.633681	8.57586	11.9418	7.42609	21.1422	6.90935	3.2093	11.7263	9.87554	4.79618	5.24169	4.30392	7.99481	2.44616	8.10692	12.7495	8.59432	7.09623	6.42463	1.38976	5.99947	7.94561	7.86407	6.32633	4.69342	36.7578	10.8263	10.7706	37.1092	11.8557	9.50882	2.8235	4.03716	1.21576	1.4502	2.0953	0.927078	7.23129	8.98538	6.51329	8.34359	8.78234
3.72_663.3409m/z	663.341	3.72043	neg	Tetranor-PGEM-d6	LMFA03010175	39.1	0	-0.417253	3.0165	6.01244	4.2777	7.35454	0.686241	4.36628	1.01843	11.3627	1.40305	0.950332	0.28408	3.01854	1.08109	1.88e-08	0.559346	1.2277	3.11837	4.27665	1.00018	16.1766	3.0819	2.38512	1.88e-08	0.123021	3.45901	1.36478	1.38987	1.50716	2.80017	1.88e-08	0.323488	1.9855	6.86074	4.47165	5.84972	5.94868	0.391103	1.66665	1.88e-08	1.88e-08	1.88e-08
3.79_833.7617m/z	833.762	3.78708	pos	TG(16:0/16:0/18:1(9Z))	HMDB0005360	31.6	0	2.95995	12.7772	20.4657	10.3949	9.81061	37.1302	3.78787	6.5193	11.7668	1.78639	11.9681	10.4513	12.8896	15.2168	0.783594	5.99201	182.008	12.3046	188.463	17.3775	133.942	109.428	85.7711	142.152	74.5327	79.5821	94.8395	107.092	143.368	100.554	82.4144	140.873	147.361	2.38273	50.7779	5.66021	10.4958	7.14623	15.2177	16.1988	13.347	13.0522
2.26_887.8096m/z	887.81	2.25633	neg	TG(16:0/18:0/20:1(11Z))	HMDB0005368	31.6	0	2.58292	11.873	9.90572	9.39911	3.26198	7.79874	7.30843	5.92364	14.2576	4.34679	3.38158	18.9032	12.5188	11.0894	54.8211	21.8057	22.8737	70.0852	102.152	30.2314	15.6149	1.72529	56.8639	14.5653	4.97242	15.3558	15.0521	5.45946	0.205137	27.9483	17.4574	259.711	9.61907	18.7028	40.7536	19.2287	18.528	106.566	11.9018	10.3062	0.376114	1.11167
1.75_202.0441m/z	202.044	1.74802	pos	Thiabendazole	HMDB0014868	38	0	3.69555	3387.23	3108.07	3390	3279.68	3828.38	2870.99	2945.95	3325.32	4181.91	3975.54	2976.43	3477.14	3070.4	3494.06	3206.99	5006.68	8717.63	5101.79	8076.07	7308.88	5785.01	4110.38	4874.41	5696.48	5321.05	5497.13	4434.56	5146.3	5932.98	4277.19	5760.96	5277.36	4858.59	4817.21	5270.66	4575.06	3220.82	3623.46	3027.06	2807.18	3383.03
0.75_132.0241n	150.058	0.753183	pos	THTC	68817	43.9	24.4	-3.25976	206.042	185.907	225.272	179.133	153.02	183.354	236.597	230.322	200.359	196.594	193.478	212.277	228.158	227.585	268.777	150.171	173.193	99.0764	196.738	304.606	229.391	248.187	250.378	187.076	164.881	216.414	204.175	263.897	204.138	158.456	241.078	213.894	237.116	156.059	173.894	185.155	176.369	186.747	231.261	229.95	242.752
4.01_775.6801m/z	775.68	4.00558	neg	Thyroxine	439	43.8	24.8	0.922782	41.7719	48.3795	48.5945	47.2203	38.7258	45.1028	46.8485	45.1168	47.1753	45.5801	32.1922	42.0274	38.5978	41.4888	35.5538	39.4986	23.614	22.2697	43.2798	31.0045	27.5006	46.9979	46.8977	44.4404	42.1232	47.8444	47.5297	71.1097	41.1928	43.5065	30.4848	48.3622	41.8178	35.8673	49.8225	45.1048	53.7804	52.1011	56.0702	43.9445	57.9356
3.93_402.2851m/z	402.285	3.92775	pos	Tocainide	HMDB0015189	38.7	0	-3.36769	5.73414	3.05502	4.44543	3.22046	4.29604	4.20589	6.0443	6.20712	6.55743	3.23017	7.31129	5.5783	9.87598	4.12243	7.56079	1.21731	2.2692	2.55671	2.23318	1.37044	2.96936	3.83215	2.76187	1.05825	2.88868	4.2481	5.53477	3.44625	3.76272	6.35296	8.29678	1.66592	4.14565	4.50309	1.88e-08	5.55336	4.80926	2.62609	5.12299	4.9381	2.41363
5.02_744.4550m/z	744.455	5.01967	pos	Torvoside D	HMDB0029624	35.7	6.99	2.98248	12.6674	10.6595	51.3071	9.59442	37.3352	1.88e-08	17.3026	10.5274	1.88e-08	1.88e-08	11.3116	12.5686	13.5242	1.88e-08	1.88e-08	0.00027703	1.88e-08	2.72162	3.88284	2.84993	1.88e-08	1.88e-08	1.88e-08	1.88e-08	1.88e-08	0.884595	5.05579	1.88e-08	1.20946	2.74692	1.88e-08	8.0549	3.34361	3.33422	1.88e-08	11.1805	10.5726	1.88e-08	43.4773	13.891	9.97983
3.39_315.2282m/z	315.228	3.3861	pos	Tranexamic Acid	HMDB0014447	39.4	0	1.2775	4.48817	2.2423	3.39048	3.1809	3.7249	5.81331	1.91574	5.3463	5.51655	5.19225	5.64746	4.52119	2.94684	9.47422	6.30497	3.07065	2.44846	1.29954	7.27957	5.48408	2.11197	8.76944	4.44361	1.88e-08	8.38691	10.1692	5.25297	9.9293	6.07548	15.2286	6.47425	9.94635	8.4847	7.48607	3.71508	8.63521	6.94434	4.94959	4.03418	6.14501	5.21233
1.93_93.0344m/z	93.0344	1.93418	neg	trans-1,2-Dihydrobenzene-1,2-diol	HMDB0001164	39.3	0	-2.01977	65.8131	173.756	43.5812	36.2782	61.8542	23.4369	104.04	85.558	45.9059	134.239	50.8459	62.7255	32.3924	27.9526	26.425	69.4008	119.845	106.688	189.267	14.5625	100.045	102.18	173.235	144.421	145.171	161.932	170.183	96.2989	118.823	56.8186	37.167	41.4558	39.114	24.892	23.0822	49.6806	125.857	154.95	29.7501	125.397	148.68
4.22_335.2229m/z	335.223	4.21923	neg	trans-4,5-epoxy-2(E)-decenal	HMDB0013105	39.6	0	0.351697	3.59501	0.86027	14.2423	1.33052	0.32618	23.0912	4.2077	1.32206	0.516657	0.416061	1.56918	3.55038	1.34562	1.88e-08	0.432844	2.8745	1.87323	1.48527	1.32062	4.81052	3.37102	1.35084	1.09088	1.88e-08	0.372262	2.45813	0.39233	1.88e-08	1.94835	0.322342	1.72176	0.456831	1.88e-08	1.5959	0.833048	0.606715	3.83504	2.24856	1.88e-08	0.639134	0.242887
1.04_162.0584m/z	162.058	1.04313	pos	trans-S-(1-Propenyl)-L-cysteine	HMDB0029440	38.2	0	0.336405	2.36068	1.22536	0.458355	1.49848	1.67258	1.9167	0.975647	4.53747	4.5842	2.02556	0.660584	2.39388	3.39077	6.36045	3.19509	1.76575	1.12458	1.44295	4.97667	4.41158	6.73133	7.17043	2.32194	0.0197253	4.50984	4.9576	2.87266	7.8805	3.65569	2.46004	2.84813	0.287289	4.10142	2.64084	0.764022	1.20692	2.45782	1.63043	2.19894	1.08361	1.1912
3.80_211.1329m/z	211.133	3.80112	pos	Traumatic acid	HMDB0000933	35.2	0	-0.0117291	2.11282	2.09139	0.156684	2.6772	2.31122	1.86858	5.40467	2.92583	1.88e-08	2.06697	1.25127	2.09808	1.98365	2.12569	2.91205	0.552809	1.88e-08	0.826534	1.88e-08	4.17426	1.84542	2.70415	1.30608	6.99823	0.595949	2.93033	0.666413	1.96352	1.84043	1.82479	0.875286	1.35776	0.545648	2.24686	2.23265	0.476673	3.21401	2.58992	3.14954	2.05907	5.31681
10.25_342.2554n	343.263	10.2473	pos	TrHA	LMFA01030853	44.1	25.4	-1.35593	4524.52	4952.34	5547.64	2251.13	4085.9	4642.39	3250.98	4977.67	3908.33	4924.09	3996.82	4496.79	5433.87	5905.03	4684.12	3834.93	8142.56	3820.23	5099.88	6378.03	5038.56	4856.64	4607.79	5448.08	6736.19	5102.25	5724.91	8984.72	5292.83	2928.37	3183.76	4751.12	6917.96	1047.17	7893.95	6879.35	12948.4	7239.18	7548.18	7257.07	6052.89
0.54_112.9854m/z	112.985	0.537583	neg	Trifluoroacetic acid	HMDB0014118	57.4	89.7	-1.73605	453.678	455.266	475.013	450.78	433.333	464.785	480.076	479.752	442.153	398.862	455.773	460.524	452.217	443.33	467.791	571.185	392.141	333.399	445.882	381.167	417.157	447.702	330.166	397.726	457.778	288.922	370.603	476.129	418.163	457.589	501.756	345.885	470.801	445.929	433.719	465.984	450.646	347.733	437.135	397.232	427.149
3.94_120.0441m/z	120.044	3.94177	pos	Trigonelline	HMDB0000875	38.6	0	-2.41952	0.832626	1.07568	0.799541	0.484837	1.87306	0.138662	3.47322	0.32586	0.169864	1.09466	1.20829	0.851052	0.501928	0.300501	0.487038	0.805487	1.1029	16.4129	0.384318	1.58032	0.22412	1.88e-08	1.3651	13.6502	0.265582	0.615666	0.1019	1.88e-08	2.46017	0.394179	0.908741	0.708781	0.199237	0.832449	1.11493	0.404391	0.620548	1.12539	1.92533	0.556006	1.8948
1.51_167.0826m/z	167.083	1.51037	neg	Trimethylpyrazine	HMDB0031844	38.3	0	0.384998	0.768889	0.813145	2.40032	0.420658	0.249813	0.197718	0.0432574	2.33134	0.658718	0.659228	0.121572	0.751794	1.88e-08	1.34087	1.27138	1.88e-08	0.0516321	0.106276	0.11673	0.0468204	0.323218	1.01326	0.815097	0.5897	0.465473	0.0959463	0.134618	0.281348	0.301595	0.388735	0.149752	0.139129	0.435289	0.0409305	0.357353	0.471234	1.88e-08	0.423616	0.205018	1.88e-08	0.0982911
1.72_142.0662m/z	142.066	1.7227	neg	Tryptophanol	HMDB0003447	39.7	0	-0.42384	80.7715	79.1687	89.9536	83.5501	65.271	84.9105	89.0842	70.2913	91.4191	70.2626	87.6874	82.8739	92.0674	80.0609	88.5604	81.9865	86.0794	85.3601	95.8568	68.5768	70.2767	92.1153	78.3914	77.2859	55.7143	57.6649	56.6572	61.9676	73.8909	88.0402	90.0941	63.3847	85.4159	81.8917	85.8199	90.5355	60.7639	55.9956	93.3333	86.3804	64.2452
3.44_419.2291m/z	419.229	3.44112	neg	Tsangane L 3-glucoside	HMDB0040824	36.2	0.0597	1.20831	3.72235	6.1023	5.11543	4.50401	4.23107	5.106	3.09563	2.94732	2.17282	2.11715	3.5955	3.63962	4.92101	3.03554	2.70321	6.80998	1.45509	3.41892	4.40758	2.5305	1.485	3.69	0.68535	0.845338	12.4021	0.0441504	3.2819	8.9309	3.75188	2.33868	0.462493	5.95242	3.77051	2.77205	0.634263	0.877636	8.26066	2.86234	2.52105	3.09831	2.98897
1.75_118.0659m/z	118.066	1.7532	neg	Tyramine	HMDB0000306	38.1	0	-2.09196	3.83521	3.10875	3.66707	3.45078	3.59145	3.92156	3.82433	3.65714	4.11947	3.71146	4.59998	3.96451	3.24964	5.4897	3.8776	3.21447	4.37713	2.84786	4.90369	2.84816	2.56488	3.69536	4.88453	3.75301	5.80528	4.91034	3.07784	4.49943	4.02168	4.29325	4.01325	3.86198	2.77764	3.22881	3.4085	3.47092	6.21128	3.55794	4.40557	2.94481	3.84043
1.57_137.0606m/z	137.061	1.57087	neg	Tyrosol	HMDB0004284	39.5	0	-1.15377	6.46152	3.79228	5.68522	4.70958	4.379	4.93821	7.61902	7.57469	7.37926	6.14996	7.82351	6.63674	10.2046	9.96809	5.89901	4.63848	5.96282	5.93803	4.27718	4.59099	5.85234	5.40884	4.7185	1.30941	3.02137	7.77118	5.75406	1.73989	4.65303	4.89313	5.39751	4.31011	4.42387	4.59665	9.24184	5.60849	4.61641	2.80703	5.354	7.66574	5.41963
3.13_292.1657m/z	292.166	3.13198	pos	Tyrosyl-Lysine	HMDB0029110	40.3	6.97	0.494355	26.2332	32.4761	30.8742	34.0974	21.8281	27.3457	17.4986	29.0712	24.7836	21.1595	21.5197	26.3851	22.1726	31.6325	31.1406	22.9901	24.3014	16.8854	25.5714	17.6352	30.5927	37.2205	19.0168	17.4332	28.9084	48.1514	31.4074	37.7532	30.1346	58.8865	50.2398	26.6126	30.8721	28.3831	13.7125	21.1685	18.5764	28.3167	30.2024	27.8842	28.8931
11.76_358.3674m/z	358.367	11.7622	pos	Undecanal	HMDB0030941	39.2	0	-1.68937	119.387	91.6067	113.027	120.331	110.229	134.104	43.1895	114.202	101.724	96.1032	120.412	113.591	173.704	111.409	119.71	139.252	124.111	90.2931	123.649	100.459	94.1526	105.416	88.4158	50.7604	142.247	92.3214	91.99	118.191	110.91	150.066	99.1218	102.353	92.3646	62.0275	89.0434	95.3837	91.8578	96.9133	104.087	69.4237	66.6358
0.77_113.0340m/z	113.034	0.767417	pos	Uracil	HMDB0000300	38.6	0	-4.75253	32.9974	21.2089	44.9335	40.755	36.0533	33.8599	30.1809	38.502	15.0992	31.0027	19.2266	33.1812	30.9645	52.1657	38.6908	30.1084	16.5416	12.5944	26.3831	18.0782	35.2241	25.7276	20.4141	22.033	31.6969	55.3977	30.2288	35.5623	29.7869	39.2879	75.7165	32.3343	42.9289	29.0279	17.4403	18.1421	27.3574	38.9059	24.7425	29.1136	31.3541
0.60_168.0284n	167.021	0.599583	neg	Uric acid	88	52.8	65.8	0.621407	459.167	394.821	560.023	531.216	489.216	619.853	264.041	599.337	411.48	366.862	303.522	453.295	391.848	538.083	526.49	443.25	360.362	373.023	489.679	270.26	193.396	580.503	823.578	753.283	660.317	495.662	464.183	571.474	475.061	420.168	120.852	269.188	350.637	470.395	307.186	393.011	360.874	229.243	522.061	496.182	571.24
0.77_243.0621m/z	243.062	0.773917	neg	Uridine	HMDB0000296	43.3	28.9	-0.834072	3.17061	0.627391	4.70477	1.01151	3.35314	4.23683	2.113	9.05229	2.6044	2.27736	0.708501	3.1523	2.54782	2.94186	4.61811	1.04239	1.84738	1.1626	1.30676	2.32929	1.62027	5.74628	5.70136	1.75082	4.35621	1.11828	1.57799	2.75862	2.37884	1.95512	4.43933	3.03914	1.32527	1.9589	1.61921	5.36739	1.45274	2.78528	0.889347	1.40609	3.12537
4.07_670.3796m/z	670.38	4.06908	pos	Uzarigenin 3-[xylosyl-(1->2)-rhamnoside]	HMDB0036296	37	0	-0.0820685	15.3845	17.4827	14.4576	4.53391	6.72315	6.26412	31.6022	4.7328	46.0554	13.3741	23.3453	14.3441	8.42008	3.08932	1.88e-08	4.60048	19.3085	7.66273	4.42737	4.74474	3.11957	27.0585	31.6486	1.88e-08	23.1783	1.88e-08	7.85081	13.2959	10.0606	4.01381	17.2655	0.674732	43.8115	10.7786	1.88e-08	54.0914	24.3931	2.29422	8.4645	9.54941	3.8134
2.39_319.1401m/z	319.14	2.387	neg	Valproic acid glucuronide	HMDB0000901	39.5	3.43	0.953288	3.30994	4.39785	3.17338	5.85193	1.85117	1.23576	2.71935	3.13391	1.88e-08	5.56495	0.490999	3.03759	1.14994	1.14882	11.2202	1.63501	7.06852	7.1491	1.06712	1.1883	2.24851	13.0682	19.1091	14.3246	24.8781	9.37344	7.85909	31.4767	11.0086	3.97987	0.13803	1.51498	0.109496	0.238599	1.89398	0.962072	13.3607	6.35331	7.13969	2.34847	4.22063
6.23_579.3922m/z	579.392	6.22847	neg	Verapamil metabolite D-617	HMDB0013962	39	0	1.01933	148.572	66.1414	179.56	48.0267	319.419	351.721	83.6433	177.379	24.1626	53.6754	94.6442	146.691	345.247	228.096	67.3501	441.314	55.7234	153.074	153.453	417.813	129.29	296.94	127.463	47.4017	110.171	199.396	55.6685	391.663	202.98	330.324	275.21	236.893	325.651	234.152	60.8716	127.576	77.3625	138.177	57.8535	150.232	232.693
8.71_269.2260m/z	269.226	8.7099	pos	Vitamin A	HMDB0000305	41.2	16.8	-1.36189	327.795	221.023	219.981	357.278	298.151	469.99	24.4968	373.311	416.412	442.426	273.6	317.18	320.37	481.648	325.927	340.605	402.581	140.88	327.909	337.568	328.45	246.349	153.022	7.55228	371.649	339.913	357.762	597.467	296.734	262.587	205.43	217.129	373.023	146.203	287.079	327.02	345.073	268.917	234.263	282.762	149.506
11.75_489.3122m/z	489.312	11.748	pos	Vitamin K1	HMDB0003555	35.7	0	-1.63607	158.999	168.926	168.776	145.782	174.576	157.438	63.3743	182.112	133.994	114.04	150.614	155.552	215.861	154.676	181.538	154.072	194.325	134.5	173.238	155.903	143.812	173.734	109.358	69.0366	177.747	152.211	117.185	155.027	153.36	164.638	153.354	142.446	114.829	103.2	158.806	151.058	137.606	143.736	138.308	137.115	101.2
1.02_285.0832m/z	285.083	1.01513	pos	Xanthosine	HMDB0000299	48.7	51.6	0.708607	11.6914	4.30796	14.7116	22.6083	26.402	26.6809	2.99517	20.8639	1.88e-08	1.86532	1.88e-08	10.8387	1.88e-08	23.1863	7.26763	35.0666	7.9931	2.02377	5.0801	1.88e-08	17.8698	5.32245	0.370018	1.61362	18.54	25.1476	12.3131	4.51066	10.9276	13.4309	26.2392	5.76111	4.50715	16.5464	2.95226	0.114999	8.98844	16.9823	3.94052	13.5431	2.04451
3.05_387.0677m/z	387.068	3.0475	pos	Xanthotoxol glucoside	HMDB0038626	38.6	3.7	-2.7349	57.5458	60.4969	72.2133	103.079	60.0257	24.7638	48.7396	56.1758	36.2735	59.6512	82.5458	58.0496	59.2891	83.8014	38.5157	45.4364	45.6638	70.9401	73.9826	75.2685	90.0011	87.4677	62.8144	61.678	23.0494	25.3689	41.5049	51.4395	56.8505	79.2061	48.2695	88.9466	17.0868	63.0018	47.2999	33.2085	65.8591	58.3071	89.3404	58.5855	24.7159
4.41_230.2473m/z	230.247	4.41322	pos	Xestoaminol C	53933	41.7	16.7	-2.50565	302.526	267.066	442.673	312.955	487.765	252.593	294.685	222.039	293.428	259.142	285.598	311.835	307.807	301.081	298.016	453.173	574.534	489.941	491.796	390.917	350.999	343.375	687.442	487.18	324.177	333.897	384.165	254.425	418.19	207.928	373.6	304.726	341.925	544.077	609.362	443.178	430.673	435.571	414.464	380.225	652.168
1.27_191.0582n	209.092	1.27313	pos	xi-2,3-Dihydro-2-oxo-1H-indole-3-acetic acid	HMDB0035514	45.9	34.6	-0.430209	24.1896	19.7966	21.1579	21.5549	16.0536	16.0954	18.2591	14.9098	16.5236	13.3879	43.9507	24.9416	48.0826	16.5465	23.0747	20.9861	25.5636	22.8547	32.037	19.9706	18.0984	22.6717	29.486	37.9936	23.5505	18.8922	31.1305	28.1476	25.4368	30.4996	25.9318	23.7534	23.681	20.6273	28.9487	25.8938	40.1678	23.3298	26.4955	17.0479	13.5811
1.51_210.0887m/z	210.089	1.51037	neg	Zalcitabine	HMDB0015078	39.2	0	1.42358	8.75287	9.01964	17.4838	6.98742	4.43217	5.38582	3.1457	19.6738	7.51551	10.394	3.72285	8.69154	0.233239	17.5268	13.756	2.27973	2.48237	2.70146	6.29594	1.59658	3.80828	8.81735	10.5301	9.01123	7.47997	2.40117	4.21928	5.57096	5.21749	5.70253	4.77011	2.92419	6.75261	3.90747	6.66171	6.53289	0.0680814	6.38053	5.78256	0.16878	3.19058
1.16_250.0935m/z	250.093	1.15625	pos	Zidovudine	HMDB0014638	43.3	19.1	0.0158935	46.2015	18.603	97.3878	103.872	49.0187	62.4773	9.88085	30.7386	21.0433	41.8957	3.71391	46.3414	13.7169	114.19	61.7108	14.3551	2.78258	0.532795	11.99	1.10025	11.0674	4.66598	1.93141	2.67724	61.4777	172.679	41.4242	49.4857	39.4885	89.6995	164.403	45.092	83.7805	30.3356	4.28233	1.60762	13.9001	14.5958	8.11386	20.4332	16.6611
4.44_193.0873m/z	193.087	4.43673	neg	Zingerone	71737	44.1	27	1.55943	28.1606	26.4313	24.9298	31.0151	23.7872	28.4529	27.9533	27.6838	30.37	27.3943	26.668	28.6269	26.841	37.4422	31.5376	20.1668	21.5546	20.4628	24.0861	18.8989	22.1311	22.9744	19.903	23.2266	26.8752	17.0047	19.8694	24.722	22.3621	23.8311	26.1695	18.008	24.497	26.3579	26.2218	26.8557	26.0967	20.5656	24.261	23.6875	24.4105
[truncated: 3 more columns]
